# Supplementary material for: mlh3 mutations in baker’s yeast alter meiotic recombination outcomes by increasing noncrossover events genome-wide
Source: PLoS Genet. 2017 Aug 21;13(8):e1006974. doi: 10.1371/journal.pgen.1006974 (PMC5578695; doi:10.1371/journal.pgen.1006974)
Supplement: S2 File — This file is cited in the corresponding table and figure legends. (XLSX) [file pgen.1006974.s002.xlsx]

## Sheet: Figures 3B, S1 reversion rates
Table 1 and Figures 3B, S1 (First column: the number of cultures tested, second column: the individual reversion rates for each allele, third column: the 95% confidence intervals )
ALLELE: Wild-type				ALLELE: mlh3-null				ALLELE: mlh3-1				ALLELE: mlh3-2				ALLELE: mlh3-3				ALLELE: mlh3-4				ALLELE: mlh3-5
1	3.95062e-07			1	2.04809e-06			1	1.50173e-06			1	8.33565e-07			1	1.45971e-06			1	1.98014e-06			1	4.14808e-06
2	4.29137e-07			2	3.39305e-06			2	1.69971e-06			2	1.32693e-06			2	2.57036e-06			2	2.04033e-06			2	4.85361e-06
3	4.76561e-07			3	3.53526e-06			3	1.99432e-06			3	1.3437e-06			3	2.68867e-06			3	3.36931e-06			3	5.65604e-06
4	4.86367e-07			4	4.13264e-06			4	2.05118e-06			4	1.39344e-06			4	2.96153e-06			4	3.62649e-06			4	5.65633e-06
5	4.99535e-07			5	4.13704e-06			5	2.05378e-06			5	1.63305e-06	1.63305e-06		5	3.21304e-06	3.21304e-06		5	4.16378e-06	4.16378e-06		5	5.98989e-06
6	5.19209e-07			6	4.16174e-06			6	2.14377e-06	2.14377e-06		6	1.83736e-06			6	3.24573e-06			6	4.31268e-06			6	6.79494e-06	6.79494e-06
7	5.28297e-07			7	4.19921e-06			7	2.1788e-06			7	1.92987e-06			7	3.36065e-06			7	4.59687e-06			7	6.79991e-06
8	5.53036e-07			8	4.28612e-06			8	2.43434e-06			8	2.0342e-06			8	3.49234e-06			8	4.65858e-06			8	6.87855e-06
9	5.86718e-07			9	4.54471e-06			9	2.64532e-06			9	2.05774e-06			9	3.7539e-06			9	6.30839e-06			9	7.4564e-06
10	6.00426e-07			10	4.58824e-06			10	2.69459e-06			10	2.12235e-06			10	4.02753e-06			10	6.8942e-06			10	7.66434e-06
11	6.0751e-07			11	4.59886e-06			11	2.75089e-06			11	2.20769e-06			11	4.18145e-06			11	6.90466e-06			11	8.19634e-06
12	6.41738e-07			12	4.66475e-06			12	2.75656e-06			12	2.33897e-06			12	4.20173e-06			12	7.00831e-06			12	8.59791e-06
13	6.53031e-07			13	4.78839e-06			13	2.94509e-06			13	2.45328e-06			13	5.04133e-06			13	7.37393e-06			13	8.93546e-06
14	6.91116e-07			14	5.18449e-06			14	3.12811e-06			14	2.93733e-06	2.93733e-06		14	5.24888e-06			14	8.30051e-06			14	9.02276e-06
15	7.00767e-07			15	5.19285e-06			15	3.12861e-06	3.12861e-06		15	3.12141e-06			15	5.38501e-06	5.38501e-06		15	8.6753e-06	8.6753e-06		15	9.65196e-06	9.65196e-06
16	7.0701e-07			16	5.29011e-06			16	3.15837e-06			16	3.27e-06			16	7.80387e-06			16	1.54675e-05			16	1.10838e-05
17	7.27066e-07			17	5.32728e-06			17	3.21735e-06			17	3.8081e-06			17	9.09327e-06			17	1.57073e-05			17	1.23149e-05
18	7.86873e-07			18	5.41265e-06			18	3.56134e-06			18	4.16282e-06			18	1.84736e-05			18	1.58113e-05			18	1.4396e-05
19	8.19596e-07			19	5.4172e-06			19	4.715e-06							19	3.61638e-05			19	1.62887e-05			19	1.55964e-05
20	8.22279e-07			20	5.49497e-06			20	4.84422e-06															20	1.71087e-05
21	8.34611e-07			21	5.65228e-06
22	8.62903e-07			22	5.71096e-06			ALLELE: mlh3-6				ALLELE: mlh3-7				ALLELE: mlh3-8				ALLELE: mlh3-9				ALLELE: mlh3-10
23	8.72227e-07			23	5.71329e-06			1	2.05667e-06			1	5.22482e-06			1	1.2905e-06			1	3.16678e-06			1	4.353e-06
24	8.78058e-07			24	5.71935e-06			2	2.43828e-06	2.43828e-06		2	5.58713e-06	5.58713e-06		2	1.43217e-06			2	3.77843e-06	3.77843e-06		2	4.4284e-06
25	8.91951e-07			25	5.79659e-06			3	3.69894e-06			3	6.12008e-06			3	1.94858e-06			3	4.51544e-06			3	5.15195e-06
26	8.94248e-07			26	5.8246e-06			4	3.71079e-06			4	6.72854e-06			4	2.20894e-06			4	4.89132e-06			4	6.74768e-06
27	9.04821e-07			27	5.90412e-06			5	4.63686e-06			5	7.10136e-06			5	2.55483e-06			5	5.44996e-06			5	6.93436e-06
28	9.05434e-07			28	5.9235e-06			6	6.97174e-06			6	7.82136e-06			6	2.77298e-06	2.77298e-06		6	5.46688e-06			6	7.35391e-06
29	9.40254e-07			29	5.961e-06			7	7.98756e-06			7	8.53558e-06			7	3.00021e-06			7	5.53858e-06			7	7.6187e-06
30	9.42363e-07			30	6.04234e-06			8	9.07832e-06			8	9.03326e-06			8	3.447e-06			8	5.83104e-06			8	7.72167e-06	7.72167e-06
31	9.51649e-07			31	6.07048e-06			9	1.07044e-05	1.07044e-05		9	1.0164e-05	1.0164e-05		9	3.5082e-06			9	5.99897e-06	5.99897e-06		9	8.08145e-06
32	9.78078e-07			32	6.26421e-06			10	1.25126e-05			10	1.3998e-05			10	3.75348e-06			10	6.74542e-06			10	8.20521e-06
33	9.80329e-07			33	6.36954e-06											11	3.92374e-06							11	8.41517e-06
34	9.9854e-07			34	6.45766e-06											12	4.0172e-06							12	8.41542e-06
35	1.01891e-06			35	6.4732e-06											13	4.07147e-06							13	8.7914e-06
36	1.02051e-06			36	6.49231e-06											14	4.10997e-06							14	8.80428e-06
37	1.02951e-06			37	6.57457e-06											15	5.10476e-06	5.10476e-06						15	9.02352e-06
38	1.04783e-06			38	6.58802e-06											16	5.10558e-06							16	9.2866e-06
39	1.06606e-06			39	6.58961e-06											17	5.15022e-06							17	1.01436e-05
40	1.07798e-06			40	6.7402e-06											18	5.26258e-06							18	1.0804e-05
41	1.08333e-06			41	6.79911e-06											19	7.52794e-06							19	1.13076e-05
42	1.08651e-06			42	6.80617e-06											20	7.92935e-06							20	1.19831e-05	1.19831e-05
43	1.09341e-06			43	6.84599e-06																			21	1.3217e-05
44	1.10962e-06			44	6.86201e-06																			22	1.53419e-05
45	1.12521e-06			45	6.91819e-06																			23	1.6627e-05
46	1.13915e-06			46	6.92962e-06																			24	1.71498e-05
47	1.16055e-06			47	6.98851e-06																			25	1.7237e-05
48	1.16546e-06			48	7.02948e-06																			26	2.64438e-05
49	1.17535e-06			49	7.04959e-06																			27	3.16842e-05
50	1.17911e-06			50	7.065e-06
51	1.17949e-06			51	7.11847e-06			ALLELE: mlh3-11				ALLELE: mlh3-12				ALLELE: mlh3-13				ALLELE: mlh3-14				ALLELE: mlh3-15
52	1.18384e-06			52	7.11863e-06			1	8.39542e-07			1	5.57085e-06			1	4.29223e-06			1	1.26016e-06			1	3.57397e-06
53	1.19621e-06			53	7.14642e-06			2	1.06615e-06			2	6.20475e-06	6.20475e-06		2	6.08234e-06	6.08234e-06		2	1.46138e-06			2	4.01987e-06
54	1.1966e-06			54	7.2816e-06			3	1.42673e-06			3	6.2588e-06			3	8.1237e-06			3	1.57052e-06	1.57052e-06		3	5.53205e-06
55	1.19984e-06			55	7.31409e-06			4	1.44991e-06			4	8.06689e-06			4	8.30091e-06			4	1.75721e-06			4	5.69877e-06
56	1.21846e-06			56	7.35381e-06			5	1.57431e-06	1.57431e-06		5	8.10143e-06			5	8.38254e-06			5	1.85673e-06			5	5.84118e-06	5.84118e-06
57	1.22194e-06			57	7.39832e-06			6	1.85086e-06			6	8.33045e-06			6	1.09901e-05			6	2.54263e-06			6	6.06209e-06
58	1.22642e-06	1.22642e-06		58	7.40316e-06	7.40316e-06		7	1.9331e-06			7	8.77962e-06			7	1.16057e-05			7	2.63945e-06			7	7.98819e-06
59	1.23473e-06			59	7.42575e-06			8	2.41504e-06			8	1.13832e-05			8	1.17969e-05			8	2.75615e-06			8	7.99756e-06
60	1.27946e-06			60	7.47221e-06			9	2.41866e-06			9	1.44371e-05	1.44371e-05		9	2.57279e-05	2.57e-05		9	2.80311e-06			9	8.24592e-06
61	1.29857e-06			61	7.50679e-06			10	2.55148e-06			10	1.88553e-05			10	3.14802e-05			10	3.89456e-06			10	8.26007e-06
62	1.33204e-06			62	7.72448e-06			11	2.57307e-06											11	3.99167e-06	3.99167e-06		11	8.35413e-06
63	1.34378e-06			63	7.8907e-06			12	2.65266e-06											12	6.58203e-06			12	8.50611e-06
64	1.34388e-06			64	8.1933e-06			13	2.78806e-06											13	1.1191e-05			13	9.59588e-06	9.59588e-06
65	1.35445e-06			65	8.26093e-06			14	2.82514e-06	2.82514e-06														14	1.05995e-05
66	1.37947e-06			66	8.31459e-06			15	3.46311e-06															15	1.14774e-05
67	1.4048e-06			67	8.57876e-06			16	4.08907e-06															16	1.39125e-05
68	1.41682e-06			68	8.94876e-06			17	4.15554e-06															17	1.40965e-05
69	1.41787e-06			69	9.04052e-06			18	4.20354e-06
70	1.42381e-06			70	9.10225e-06
71	1.441e-06			71	9.1669e-06			ALLELE: mlh3-16				ALLELE: mlh3-17				ALLELE: mlh3-18				ALLELE: mlh3-19				ALLELE: mlh3-20
72	1.45373e-06			72	9.32314e-06			1	1.38e-06			1	2.59695e-06			1	2.62312e-06			1	1.76765e-06			1	1.9466e-06
73	1.46269e-06			73	9.47884e-06			2	1.7e-06	1.7e-06		2	2.69819e-06	2.7e-06		2	2.73797e-06	2.73797e-06		2	2.60049e-06			2	2.15587e-06
74	1.47595e-06			74	9.6538e-06			3	1.8e-06			3	2.98474e-06			3	3.1074e-06			3	2.75017e-06			3	2.99484e-06
75	1.51012e-06			75	9.74859e-06			4	1.82e-06			4	3.4168e-06			4	3.37246e-06			4	2.97707e-06			4	3.13563e-06
76	1.5284e-06			76	9.83208e-06			5	2.16e-06			5	3.54238e-06			5	4.15045e-06			5	3.65196e-06	3.65196e-06		5	3.19132e-06	3.19132e-06
77	1.54812e-06			77	9.8746e-06			6	2.38e-06			6	3.70197e-06			6	4.69793e-06			6	3.68014e-06			6	3.22406e-06
78	1.55066e-06			78	1.00554e-05			7	2.68e-06			7	3.74621e-06			7	5.38159e-06			7	3.794e-06			7	3.26171e-06
79	1.55743e-06			79	1.00699e-05			8	3.99e-06			8	5.13068e-06			8	6.19776e-06			8	3.86566e-06			8	3.52282e-06
80	1.59507e-06			80	1.01037e-05			9	4.78e-06	4.78e-06		9	6.39227e-06	6.39227e-06		9	6.40082e-06	6.40082e-06		9	3.9302e-06			9	4.12096e-06
81	1.61344e-06			81	1.02809e-05	1.02809e-05		10	4.87e-06			10	6.79342e-06			10	6.72389e-06			10	4.70416e-06			10	4.32022e-06
82	1.63266e-06			82	1.03805e-05															11	4.89147e-06			11	5.46623e-06
83	1.64737e-06	1.64737e-06		83	1.04353e-05															12	4.95518e-06			12	6.02839e-06
84	1.65248e-06			84	1.12881e-05															13	5.22579e-06	5.22579e-06		13	6.05117e-06	6.05117e-06
85	1.66409e-06			85	1.14219e-05															14	5.46767e-06			14	8.03547e-06
86	1.67603e-06			86	1.14786e-05															15	5.49942e-06			15	8.28312e-06
87	1.68142e-06			87	1.18105e-05															16	6.48705e-06			16	1.0945e-05
88	1.6963e-06			88	1.18752e-05															17	7.65991e-06			17	1.29174e-05
89	1.72584e-06			89	1.20176e-05
90	1.72888e-06			90	1.20783e-05			ALLELE: mlh3-21				ALLELE: mlh3-22				ALLELE: mlh3-23				ALLELE: mlh3-24				ALLELE: mlh3-25
91	1.73123e-06			91	1.26504e-05			1	2.4554e-06			1	5.32474e-07			1	2.65868e-06			1	2.41786e-06			1	2.32622e-06
92	1.75053e-06			92	1.32306e-05			2	3.41432e-06	3.41432e-06		2	8.64667e-07			2	2.94724e-06			2	2.56038e-06			2	2.49116e-06
93	1.80379e-06			93	1.32371e-05			3	3.46359e-06			3	1.00724e-06			3	3.07443e-06			3	2.5722e-06	2.5722e-06		3	3.34692e-06
94	1.80794e-06			94	1.33149e-05			4	3.77972e-06			4	1.07846e-06			4	3.42412e-06			4	2.81906e-06			4	3.82165e-06
95	1.81562e-06			95	1.34915e-05			5	3.93233e-06			5	1.17152e-06	1.17152e-06		5	3.43724e-06			5	3.06307e-06			5	4.43858e-06
96	1.8176e-06			96	1.35068e-05			6	4.05269e-06			6	1.47081e-06			6	4.37452e-06	4.37452e-06		6	3.59137e-06			6	4.56986e-06	4.56986e-06
97	1.83101e-06			97	1.46928e-05			7	4.51656e-06			7	1.53566e-06			7	4.43878e-06			7	4.3658e-06			7	4.62704e-06
98	1.84083e-06			98	1.49189e-05			8	5.31747e-06			8	1.56507e-06			8	4.50434e-06			8	8.22947e-06			8	4.64621e-06
99	1.86263e-06			99	1.58338e-05			9	5.3182e-06	5.3182e-06		9	1.59094e-06			9	4.95065e-06			9	8.78484e-06			9	4.76236e-06
100	1.92647e-06			100	1.62377e-05			10	5.60869e-06			10	1.82063e-06			10	5.54074e-06			10	9.25842e-06			10	4.85394e-06
101	1.94607e-06			101	1.6317e-05							11	2.13073e-06			11	5.83702e-06			11	1.02587e-05	1.02587e-05		11	5.20185e-06
102	1.9506e-06			102	1.63618e-05							12	2.2815e-06			12	6.45898e-06			12	1.34877e-05			12	5.36235e-06
103	1.97598e-06			103	1.65743e-05							13	2.3146e-06			13	6.51529e-06			13	1.47418e-05			13	5.87425e-06
104	2.03883e-06			104	1.6583e-05							14	2.95568e-06	2.95568e-06		14	6.57831e-06							14	6.14498e-06
105	2.03891e-06			105	1.73572e-05							15	2.98119e-06			15	7.55967e-06	7.55967e-06						15	6.21985e-06	6.21985e-06
106	2.12184e-06			106	1.78973e-05							16	3.07499e-06			16	7.57655e-06							16	6.75101e-06
107	2.14565e-06			107	1.8072e-05							17	3.27818e-06			17	8.18e-06							17	7.11697e-06
108	2.16746e-06			108	1.85869e-05							18	3.28398e-06			18	9.49339e-06							18	7.44153e-06
109	2.176e-06			109	1.89296e-05											19	9.58093e-06							19	1.10005e-05
110	2.18259e-06			110	1.89933e-05											20	1.81446e-05							20	1.11951e-05
111	2.21119e-06			111	1.90117e-05
112	2.21929e-06			112	1.96752e-05			ALLELE: mlh3-26				ALLELE: mlh3-27				ALLELE: mlh3-28				ALLELE: mlh3-29				ALLELE: mlh3-30
113	2.22571e-06			113	1.9809e-05			1	3.08583e-06			1	9.09085e-07			1	1.72302e-06			1	4.72539e-07			1	1.62667e-06
114	2.22915e-06			114	1.98539e-05			2	3.8198e-06			2	1.47957e-06			2	2.1494e-06			2	5.2617e-07			2	1.69881e-06	1.69881e-06
115	2.24533e-06			115	1.98573e-05			3	3.9694e-06	3.9694e-06		3	1.65246e-06			3	2.17693e-06			3	6.10292e-07	6.10292e-07		3	1.91187e-06
116	2.24688e-06			116	1.99073e-05			4	4.05309e-06			4	2.00482e-06			4	2.35824e-06			4	7.27019e-07			4	1.92364e-06
117	2.24956e-06			117	2.14277e-05			5	4.52181e-06			5	2.25967e-06			5	2.49158e-06	2.49158e-06		5	1.26469e-06			5	2.31454e-06
118	2.31069e-06			118	2.31589e-05			6	4.82221e-06			6	2.75193e-06	2.75193e-06		6	2.7773e-06			6	1.265e-06			6	2.41371e-06
119	2.32087e-06			119	2.32374e-05			7	7.45658e-06			7	2.81929e-06			7	3.20797e-06			7	1.8566e-06			7	2.47558e-06
120	2.37332e-06			120	2.38279e-05			8	7.63186e-06			8	3.86906e-06			8	3.30084e-06			8	1.96116e-06			8	2.51277e-06
121	2.43674e-06			121	2.45591e-05			9	8.88502e-06			9	4.25923e-06			9	3.80954e-06			9	2.0362e-06			9	3.60349e-06	3.60349e-06
122	2.45705e-06			122	2.53482e-05			10	8.99314e-06			10	4.84393e-06			10	3.83166e-06			10	2.68105e-06			10	3.99214e-06
123	2.46352e-06			123	2.63148e-05			11	1.05677e-05			11	5.25885e-06			11	4.28972e-06			11	2.92645e-06
124	2.48806e-06			124	2.81857e-05			12	1.21125e-05	1.21125e-05		12	5.5973e-06			12	4.47482e-06			12	4.68967e-06	4.68967e-06
125	2.50541e-06			125	2.82614e-05			13	2.04733e-05			13	5.79596e-06			13	4.50563e-06	4.50563e-06		13	5.6546e-06
126	2.62892e-06			126	3.04141e-05			14	3.17655e-05			14	6.45641e-06			14	5.05555e-06			14	6.89789e-06
127	2.67501e-06			127	3.09761e-05							15	6.77911e-06	6.77911e-06		15	5.63493e-06
128	2.78073e-06			128	3.14814e-05							16	7.56556e-06			16	6.95222e-06
129	2.78121e-06			129	3.2794e-05							17	7.68386e-06			17	7.56616e-06
130	2.9485e-06			130	3.29925e-05							18	7.71634e-06
131	2.95673e-06			131	3.3652e-05							19	1.45453e-05
132	2.98739e-06			132	3.42658e-05							20	1.48979e-05
133	3.23377e-06			133	3.56065e-05
134	3.2826e-06			134	3.66303e-05			ALLELE: mlh3-31				ALLELE: mlh3-32				ALLELE: mlh3-33				ALLELE: mlh3-34				ALLELE: mlh3-35
135	4.04502e-06			135	3.76213e-05			1	1.40113e-06			1	1.29522e-06			1	8.58556e-07			1	2.34313e-07			1	2.86596e-07
136	4.31714e-06			136	4.40254e-05			2	1.69914e-06			2	1.45781e-06			2	1.65363e-06	1.65363e-06		2	1.10825e-06			2	3.79147e-07
137	4.37013e-06			137	4.50434e-05			3	1.72577e-06			3	1.48486e-06			3	1.75699e-06			3	1.11378e-06			3	4.87802e-07
138	5.33352e-06			138	4.76981e-05			4	1.91671e-06			4	1.48682e-06			4	1.8487e-06			4	1.22948e-06			4	5.47216e-07
139	6.75384e-06							5	2.01357e-06	2.01357e-06		5	1.53524e-06	1.53524e-06		5	1.93151e-06			5	1.25012e-06	1.25012e-06		5	6.47368e-07	6.47368e-07
140	6.96631e-06							6	2.27599e-06			6	1.61097e-06			6	2.00513e-06			6	1.28807e-06			6	6.63741e-07
								7	2.81334e-06			7	1.87564e-06			7	2.11235e-06			7	1.30502e-06			7	1.05336e-06
								8	2.99854e-06			8	1.96241e-06			8	2.48502e-06			8	1.30764e-06			8	1.64358e-06
								9	3.1736e-06			9	2.00069e-06			9	2.58443e-06	2.58443e-06		9	1.42736e-06			9	2.03584e-06
								10	3.22687e-06			10	2.01403e-06			10	5.96212e-06			10	1.64442e-06			10	2.25537e-06
								11	3.25923e-06			11	2.08937e-06							11	1.84641e-06			11	2.27212e-06
								12	3.40602e-06			12	2.13536e-06							12	2.26231e-06			12	2.33821e-06
								13	4.28426e-06			13	2.22129e-06	2.22129e-06						13	2.36332e-06			13	2.46208e-06
								14	4.31259e-06			14	2.29392e-06							14	2.81969e-06	2.81969e-06		14	3.13253e-06
								15	6.90589e-06	6.90589e-06		15	2.57411e-06							15	2.87441e-06			15	3.2075e-06	3.2075e-06
								16	7.27173e-06			16	2.76298e-06							16	2.93286e-06			16	3.66737e-06
								17	7.42707e-06			17	4.32532e-06							17	3.55474e-06			17	4.15443e-06
								18	9.53592e-06											18	6.3642e-06			18	4.20308e-06
								19	9.77861e-06															19	5.98388e-06
								ALLELE: mlh3-36				ALLELE: mlh3-37				ALLELE: mlh3-38				ALLELE: mlh3-39				ALLELE: mlh3-40
								1	1.62429e-06			1	2.17023e-06			1	9.46191e-07			1	8.71222e-06			1	4.37064e-06
								2	2.22556e-06			2	2.35276e-06			2	1.09667e-06			2	1.0537e-05	1.0537e-05		2	4.83981e-06
								3	2.24017e-06			3	2.43139e-06			3	1.13902e-06	1.13902e-06		3	1.0722e-05			3	5.19644e-06
								4	2.29386e-06			4	2.49666e-06			4	1.65352e-06			4	1.38343e-05			4	5.49063e-06
								5	2.37264e-06	2.37264e-06		5	2.54403e-06	2.54403e-06		5	1.66303e-06			5	1.5083e-05			5	5.80706e-06	5.80706e-06
								6	2.40648e-06			6	3.01619e-06			6	1.88717e-06			6	1.71324e-05			6	6.17153e-06
								7	2.90382e-06			7	3.05469e-06			7	2.22562e-06			7	1.84031e-05			7	6.38632e-06
								8	3.20187e-06			8	3.86183e-06			8	2.29512e-06			8	1.86413e-05			8	6.78778e-06
								9	3.53732e-06			9	4.185e-06			9	2.52041e-06			9	1.90368e-05	1.90368e-05		9	8.78409e-06
								10	3.7201e-06			10	4.24861e-06			10	2.96784e-06			10	2.60765e-05			10	1.14649e-05
								11	4.90736e-06			11	4.2564e-06			11	3.22939e-06							11	1.22813e-05
								12	5.35168e-06			12	4.36146e-06			12	3.93519e-06	3.93519e-06						12	1.24379e-05
								13	5.44999e-06	5.44999e-06		13	4.54309e-06			13	4.17852e-06							13	1.41353e-05
								14	6.36526e-06			14	4.90382e-06			14	4.52634e-06							14	1.57629e-05
								15	8.4625e-06			15	5.14528e-06	5.14528e-06										15	1.65733e-05	1.65733e-05
								16	1.75396e-05			16	6.14274e-06											16	1.82776e-05
								17	5.61362e-05			17	6.54004e-06											17	1.83117e-05
												18	6.83728e-06											18	1.92975e-05
												19	6.96039e-06											19	4.68521e-05
								ALLELE: mlh3-41				ALLELE: mlh3-42				ALLELE: mlh3-43				ALLELE: mlh3-44				ALLELE: mlh3-45
								1	2.73325e-06			1	4.754e-06			1	1.39208e-06			1	1.70797e-06			1	2.51053e-06
								2	3.56134e-06	3.56134e-06		2	5.37936e-06	5.37936e-06		2	2.21059e-06			2	1.84011e-06			2	3.49264e-06	3.49264e-06
								3	4.02688e-06			3	6.15887e-06			3	2.21524e-06			3	2.13962e-06			3	4.81939e-06
								4	5.11429e-06			4	6.39615e-06			4	2.34699e-06			4	2.19567e-06			4	4.99154e-06
								5	6.88898e-06			5	6.7372e-06			5	2.41096e-06			5	2.20792e-06			5	5.6306e-06
								6	6.99248e-06			6	8.66634e-06			6	2.77044e-06			6	2.26636e-06			6	6.20251e-06
								7	7.00286e-06			7	9.77664e-06			7	3.58672e-06			7	2.29315e-06			7	6.28625e-06
								8	7.00844e-06			8	1.15225e-05			8	3.78593e-06			8	2.48106e-06			8	6.35295e-06
								9	9.09585e-06	9.09585e-06		9	1.19771e-05	1.19771e-05		9	4.08677e-06	4.08677e-06		9	2.53493e-06			9	1.17095e-05	1.17e-05
								10	6.38077e-05			10	1.74039e-05			10	4.25016e-06			10	2.5393e-06			10	1.46721e-05
																11	4.47401e-06			11	2.59177e-06
																12	4.47497e-06			12	2.82522e-06
																13	4.87597e-06			13	2.86653e-06	2.86653e-06
																14	5.09958e-06			14	2.98713e-06
																15	5.52478e-06			15	3.14343e-06
																16	6.15387e-06			16	3.21822e-06
																17	6.22852e-06			17	3.49219e-06
																18	6.43337e-06			18	3.51443e-06
																19	6.80024e-06			19	3.59124e-06
																20	7.22858e-06	7.22858e-06		20	3.7774e-06
																21	7.4545e-06			21	3.82719e-06
																22	7.98328e-06			22	3.88967e-06
																23	9.22253e-06			23	3.9631e-06
																24	9.29445e-06			24	4.16572e-06
																25	1.25148e-05			25	4.25034e-06	4.25034e-06
																26	1.67512e-05			26	4.87282e-06
																27	2.07735e-05			27	5.14333e-06
																28	2.57261e-05			28	5.36346e-06
																				29	5.44892e-06
																				30	5.90264e-06
																				31	6.12445e-06
																				32	6.64554e-06
																				33	9.49536e-06
																				34	9.50537e-06
																				35	9.95605e-06
																				36	1.03926e-05
																				37	1.24397e-05
								ALLELE: mlh3-46				ALLELE: mlh3-47				ALLELE: mlh3-48				ALLELE: mlh3-49				ALLELE: mlh3-50
								1	9.51024e-07			1	2.69927e-06			1	2.70556e-06			1	3.10551e-06			1	1.18e-06
								2	1.24688e-06			2	2.97849e-06	2.97849e-06		2	3.08251e-06			2	3.60492e-06	3.60492e-06		2	2.24e-06	2.24e-06
								3	1.29075e-06			3	3.32326e-06			3	3.14543e-06			3	3.80928e-06			3	2.43e-06
								4	1.41012e-06			4	3.57771e-06			4	3.25251e-06			4	3.92218e-06			4	2.48e-06
								5	1.58959e-06			5	4.00141e-06			5	4.01213e-06	4.01213e-06		5	4.07249e-06			5	2.55e-06
								6	1.7524e-06	1.7524e-06		6	4.20395e-06			6	4.30374e-06			6	4.40842e-06			6	2.94e-06
								7	1.91645e-06			7	4.45289e-06			7	4.92441e-06			7	4.72877e-06			7	3e-06
								8	1.93434e-06			8	5.28818e-06			8	5.17924e-06			8	5.30241e-06			8	3.22e-06
								9	2.00483e-06			9	5.28818e-06	5.28818e-06		9	5.80297e-06			9	9.7151e-06	9.7151e-06		9	3.33e-06	3.33e-06
								10	2.19534e-06			10	6.82393e-06			10	7.46845e-06			10	1.49e-05			10	3.68e-06
								11	2.55494e-06							11	7.82904e-06
								12	2.69209e-06							12	8.32025e-06
								13	2.77284e-06							13	8.92624e-06	8.92624e-06
								14	2.97979e-06							14	9.08516e-06
								15	3.00744e-06	3.00744e-06						15	1.03166e-05
								16	3.02365e-06							16	1.1153e-05
								17	3.25058e-06							17	1.4975e-05
								18	3.25086e-06
								19	4.35201e-06
								20	5.87571e-06
								ALLELE: mlh3-51				ALLELE: mlh3-52				ALLELE: mlh3-53				ALLELE: mlh3-54				ALLELE: mlh3-55
								1	1.03e-06			1	5.73462e-07			1	1.94729e-06			1	4.77977e-06			1	2.18373e-06
								2	1.04e-06	1.04e-06		2	7.21461e-07			2	2.52419e-06	2.52419e-06		2	5.59117e-06	5.59e-06		2	2.2169e-06	2.2169e-06
								3	1.17e-06			3	7.39466e-07			3	3.28426e-06			3	6.38242e-06			3	3.04358e-06
								4	1.22e-06			4	7.78133e-07			4	3.38985e-06			4	7.02086e-06			4	3.61153e-06
								5	1.37e-06			5	7.88096e-07	7.88096e-07		5	3.58783e-06			5	7.265e-06			5	3.71755e-06
								6	2.29e-06			6	8.70281e-07			6	3.89152e-06			6	7.41626e-06			6	3.72566e-06
								7	2.51e-06			7	9.02486e-07			7	4.61464e-06			7	8.98782e-06			7	4.78294e-06
								8	2.64e-06			8	9.99015e-07			8	5.63116e-06			8	9.14341e-06			8	5.4083e-06
								9	3.23e-06	3.23e-06		9	1.07372e-06			9	6.90052e-06	6.90052e-06		9	9.97499e-06	9.97499e-06		9	5.44525e-06	5.44525e-06
								10	3.94e-06			10	1.16655e-06			10	8.41406e-06			10	2.8503e-05			10	7.10114e-06
												11	1.38176e-06
												12	1.42415e-06
												13	1.71397e-06
												14	2.42295e-06
												15	2.70004e-06	2.70004e-06
												16	2.82772e-06
												17	4.60909e-06
												18	4.6784e-06
												19	5.12094e-06
								ALLELE: mlh3-56				ALLELE: mlh3-57				ALLELE: mlh3-58				ALLELE: mlh3-59				ALLELE: mlh3-60
								1	1.60807e-06			1	4.19266e-06			1	3.13e-06			1	3.77636e-06			1	5.9807e-07
								2	1.88314e-06			2	4.74208e-06	4.74208e-06		2	4.26269e-06			2	4.28049e-06	4.28049e-06		2	1.18249e-06	1.18249e-06
								3	1.90428e-06			3	4.95478e-06			3	4.42736e-06			3	4.45651e-06			3	1.39097e-06
								4	2.44174e-06			4	5.23619e-06			4	4.49505e-06			4	5.4378e-06			4	1.68588e-06
								5	2.56797e-06			5	5.67049e-06			5	5.22563e-06	5.22563e-06		5	5.55018e-06			5	2.29276e-06
								6	3.19848e-06			6	6.47949e-06			6	5.56244e-06			6	5.87307e-06			6	2.69844e-06
								7	3.32664e-06			7	6.5523e-06			7	5.66165e-06			7	5.97166e-06			7	3.24701e-06
								8	3.52549e-06	3.52549e-06		8	6.56535e-06			8	6.33029e-06			8	6.67926e-06			8	3.49534e-06
								9	3.57825e-06			9	9.395e-06	9.395e-06		9	6.86254e-06			9	8.19451e-06	8.19451e-06		9	4.45206e-06	4.45206e-06
								10	3.95019e-06			10	1.33645e-05			10	7.44932e-06			10	1.40111e-05			10	4.71819e-06
								11	4.32598e-06							11	7.68197e-06
								12	4.38188e-06							12	8.52471e-06
								13	4.62675e-06							13	9.97641e-06
								14	4.66829e-06							14	1.05414e-05
								15	4.76834e-06							15	1.06347e-05	1.06347e-05
								16	4.84411e-06							16	1.07079e-05
								17	5.01257e-06							17	1.16944e-05
								18	5.4907e-06							18	1.60989e-05
								19	6.11407e-06	6.11407e-06						19	9.0429e-05
								20	6.30199e-06
								21	6.70944e-06
								22	7.27871e-06
								23	7.61662e-06
								24	9.68692e-06
								25	9.78928e-06
								26	1.04483e-05

## Sheet: Figures 3B, S1 % tetratype
Table 1 and Figures 3B, S1 (numbers for % tetratype)
Allele	N	PD:NPD:TT	tetratype	non-tetratype	% tetratype
mlh3-1	286	208:0:78	78	208	27.27
mlh3-2	255	162:2:91	91	164	35.69
mlh3-3	254	165:3:86	86	168	33.86
mlh3-4	273	210:7:56	56	217	20.51
mlh3-5	260	205:10:45	45	215	17.3
mlh3-6	276	186:3:87	87	189	31.52
mlh3-7	515	397:3:115	115	400	22.33
mlh3-8	271	185:1:85	85	186	31.37
mlh3-9	285	205:3:77	77	208	27.02
mlh3-10	270	211:8:51	51	219	18.89
mlh3-11	264	159:0:105	105	159	39.77
mlh3-12	258	195:1:62	62	196	24
mlh3-13	274	204:4:66	66	208	24.1
mlh3-14	265	170:0:95	95	170	35.85
mlh3-15	408	308:19:81	81	327	19.85
mlh3-16	277	185:2:90	90	187	32.49
mlh3-17	280	193:1:86	86	194	30.71
mlh3-18	662	453:7:202	202	460	30.51
mlh3-19	263	200:1:62	62	201	23.57
mlh3-20	540	399:3:138	138	402	25.56
mlh3-21	275	203:1:71	71	204	25.81
mlh3-22	284	181:1:102	102	182	35.92
mlh3-23	529	372:6:151	151	378	28.54
mlh3-24	531	384:2:145	145	386	27.31
mlh3-25	272	169:1:102	102	170	37.5
mlh3-26	552	423:10:119	119	433	21.56
mlh3-27	250	160:1:89	89	161	35.6
mlh3-28	292	192:0:100	100	192	34.25
mlh3-29	264	154:1:109	109	155	41.29
mlh3-30	300	195:0:105	105	195	35
mlh3-31	286	179:1:106	106	180	37.06
mlh3-32	257	192:10:55	55	202	21.4
mlh3-33	293	187:2:104	104	189	35.49
mlh3-34	268	164:2:102	102	166	38.06
mlh3-35	258	164:0:94	94	164	36.43
mlh3-36	277	181:0:96	96	181	34.66
mlh3-37	304	233:4:67	67	237	22.04
mlh3-38	276	163:0:113	113	163	40.94
mlh3-39	266	224:9:33	33	233	12.42
mlh3-40	412	325:11:76	76	336	18.45
mlh3-41	304	236:16:52	52	252	17.11
mlh3-42	281	182:0:99	99	182	35.2
mlh3-43	278	203:1:74	74	204	26.61
mlh3-44	688	480:4:204	204	484	29.65
mlh3-45	273	177:1:95	95	178	34.79
mlh3-46	271	169:1:101	101	170	37.27
mlh3-47	552	395:4:153	153	399	27.72
mlh3-48	279	230:6:43	43	236	15.41
mlh3-49	259	209:6:44	44	215	16.98
mlh3-50	269	157:1:111	111	158	41.26
mlh3-51	262	155:0:107	107	155	40.84
mlh3-52	274	176:2:96	96	178	35.04
mlh3-53	264	169:1:94	94	170	35.61
mlh3-54	262	158:2:102	102	160	38.93
mlh3-55	540	360:5:175	175	365	32.41
mlh3-56	269	178:2:89	89	180	33.09
mlh3-57	250	8 days, 5:09:44	44	206	17.6
mlh3-58	260	8 days, 9:07:52	52	208	20
mlh3-59	261	8 days, 5:11:53	53	208	20.31
mlh3-60	266	175:1:90	90	176	33.83
MLH3 WT	226	143:0:83	83	143	36.7
mlh3 null	460	367:19:74	74	386	16.1

## Sheet: Figure 3C
Fig 3C data: Two-hybrid experiments
Plasmids in Strain L40			β-galactosidase units: Average (individual measurements)					Standard Dev	Standard Error of the Mean (SEM)
pBTM + pGAD			0.31 (0.35, 0.44, 0.24, 0.42, 0.33, 0.08)					0.12	0.054
pBTM-MLH1 + pGAD			0.087 (0.014, 0.026, 0.062, 0.14, 0.15, 0.13)					0.055	0.025
pBTM + pGAD-MLH3			0.22 (0.22, 0.31, 0.13, 0.13, 0.24, 0.24, 0.16, 0.35)					0.076	0.029
pBTM-MLH1 + pGAD-MLH3			2.6 (3.3, 3.3, 0.32, 2.5, 3.6, 3.4, 0.96, 3.5)					1.2	0.45
pBTM + pGAD-PMS1			0.24 (0.29, 0.53, 0.25, 0.09, 0.11, 0.15)					0.15	0.07
pBTM-MLH1 + pGAD-PMS1			29.5 (31.6, 38.1, 51.8, 28.9, 2.5, 22.1, 26.4, 35.4, 26.8, 31.4)					11.9	4
pBTM-MLH1 + pGAD-mlh3-39			0.10 (0.13, 0.14, 0.07, 0.04)					0.04	0.02
pBTM-MLH1 + pGAD-mlh3-40			0.08 (0.14, 0.07, 0.04)					0.04	0.03
pBTM-MLH1 + pGAD-mlh3-41			0.14 (0.14, 0.12, 0.15)					0.01	0.009
pBTM-MLH1 + pGAD-mlh3-42			0.20 (0.19, 0.16, 0.16, 0.20, 0.40, 0.35, 0.03, 0.11)					0.11	0.04
pBTM + pGAD-mlh3-45			0.28 (0.51, 0.38, 0.47, 0.13, 0.11, 0.06)					0.18	0.08
pBTM-MLH1 + pGAD-mlh3-45			3.3 (1.9, 5.7, 4.8, 4.4, 4.3, 2.3, 1.8, 1.1)					1.6	0.6
pBTM-MLH1 + pGAD-mlh3-48			0.13 (0.12, 0.14, 0.12)					0.01	0.007
pBTM-MLH1 + pGAD-mlh3-54			0.16 (0.13, 0.19, 0.18, 0.28, 0.21, 0.10, 0.03)					0.08	0.03
pBTM + pGAD-mlh3-60			0.32 (0.46, 0.45, 0.53, 0.09, 0.05)					0.2	0.1
pBTM-MLH1 + pGAD-mlh3-60			14.2 (5.5, 18.4, 20.0, 17.9, 15.1, 15.2, 7.5)					5.2	2.1
Yeast two-hybrid interaction data involving lexA-Mlh1 (target, pBTM vector) and Gal4-Mlh3 (amino acids 481-715; prey, pGAD vector) or Gal4-mlh3-39, -40, -41, -42, -45, -54, -60
derivative constructs, as measured in the ONPG assay for β-galactosidase activity. MLH1, PMS1 and MLH3 genes are all SK1 strain derived. See Methods for details and S3 Table for plasmid descriptions.

## Sheet: Figure 4C
Fig 4C (yellow diamonds from Table 4, Sonntag Brown et al. 2013, shown here from mlh3-E31A to mlh3-G97A)
Genotype	Cumulative Genetic Distance (cM)	Spore Viability %
MLH3	114.5	93.3
mlh3Δ	50.5	74.9
mlh3-6 (ATP binding motif)	91.9	91.4
mlh3-23 (N-terminus)	69.6	90.9
mlh3-32 (linker arm)	59.2	78.5
mlh3-42 (interaction domain)	101.3	91.8
mlh3-45 (interaction domain)	84.2	92.9
mlh3-54 (interaction domain)	96.4	92.3
mlh3-E31A	67	89.2
mlh3-N35A	51.5	72.7
mlh3-A41F	51.2	71.6
mlh3-G63R	51.2	74.1
mlh3-K80E	49.8	71.8
mlh3-K83A	100.5	94.1
mlh3-R96A	76.4	82.4
mlh3-G97A	61	81.5

## Sheet: Figures 5, 6, S2 (E1-E3)
Supplementary Information for Figures (5, 6, S2) and Tables (3, S6, S7): E2 + E3 (CO) and E1 (NCO) counts are shown on per chromosome and per tetrad basis.
	Wild-type
	Tetrad #	T2		T5		T6		T7		T8		T9		T10		T11		T12		T13
	Chr No.	E2+E3	E1	E2+E3	E1	E2+E3	E1	E2+E3	E1	E2+E3	E1	E2+E3	E1	E2+E3	E1	E2+E3	E1	E2+E3	E1	E2+E3	E1
	1	0	2	2	1	0	2	2	1	2	2	2	1	2	0	1	2	3	0	2	1
	2	3	5	3	5	5	7	6	4	1	3	3	4	8	4	3	3	5	2	6	3
	3	1	0	4	1	3	0	6	1	1	0	3	3	4	0	4	1	3	1	2	1
	4	9	6	11	5	7	1	9	5	14	5	6	5	11	5	12	2	6	3	10	8
	5	2	3	4	2	3	1	5	4	3	2	3	1	2	5	6	2	3	1	3	5
	6	3	1	3	1	3	1	5	1	1	3	2	2	2	2	1	1	1	1	2	0
	7	7	4	8	1	6	6	9	6	5	4	6	6	6	8	9	1	7	4	7	3
	8	6	0	3	1	7	2	2	3	7	1	5	1	5	0	4	2	4	4	4	0
	9	4	2	2	2	3	1	5	1	2	1	4	0	3	0	3	2	4	0	2	1
	10	6	1	3	4	5	0	6	1	6	3	5	3	5	3	5	2	7	1	5	1
	11	4	5	3	1	5	0	7	5	5	2	4	2	3	2	4	0	6	0	6	1
	12	4	6	10	3	5	2	10	0	9	1	3	5	10	3	5	1	8	2	9	2
	13	6	3	5	4	5	3	6	6	4	2	9	3	6	6	8	1	8	4	8	1
	14	5	5	5	4	4	2	5	0	5	2	6	3	3	4	3	4	7	3	3	5
	15	8	5	10	3	6	6	7	4	6	3	9	2	8	4	7	2	6	2	8	3
	16	5	5	6	5	4	3	10	5	7	3	6	3	5	0	6	2	7	6	5	3
	Total	73	53	82	43	71	37	100	47	78	37	76	44	83	46	81	28	85	34	82	38
	mlh3-null
	Tetrad#	T1		T2		T3		T4		T5		T6		T7		T8		T9		T10
	Chr No.	E2+E3	E1	E2+E3	E1	E2+E3	E1	E2+E3	E1	E2+E3	E1	E2+E3	E1	E2+E3	E1	E2+E3	E1	E2+E3	E1	E2+E3	E1
	1	2	2	1	1	3	2	2	1	1	0	3	1	1	1	1	1	2	1	1	4
	2	4	5	5	2	1	5	1	1	3	3	3	6	5	3	2	1	5	4	5	3
	3	2	0	1	1	2	1	3	0	1	2	2	2	1	2	2	0	3	0	2	1
	4	7	2	8	1	4	8	7	4	5	6	3	7	7	9	8	11	9	5	5	3
	5	1	1	1	2	4	2	2	2	1	3	3	4	3	3	3	4	4	3	3	5
	6	1	1	1	1	2	1	1	2	2	2	1	2	2	1	2	1	1	2	3	1
	7	4	8	2	2	2	5	6	7	5	4	6	5	2	14	9	3	5	4	3	7
	8	5	1	3	1	2	1	1	2	5	1	4	1	3	3	2	1	3	6	3	1
	9	1	0	1	3	3	1	2	1	1	0	1	3	1	3	5	2	5	2	3	2
	10	3	2	3	4	3	1	2	5	1	4	4	4	3	2	1	5	8	3	5	5
	11	4	3	3	2	2	4	1	6	4	2	3	1	4	0	5	1	3	1	6	1
	12	6	4	5	2	5	5	4	7	4	8	4	3	6	1	5	5	5	4	4	4
	13	3	4	7	3	4	2	4	2	1	6	3	3	4	3	6	3	5	5	6	3
	14	3	2	5	4	3	2	3	3	2	4	3	5	5	2	1	2	1	2	2	3
	15	6	3	6	5	2	3	5	5	4	2	6	6	6	5	6	7	7	5	3	7
	16	2	6	4	2	4	4	5	5	4	1	8	2	5	3	2	5	6	3	2	2
	Total	54	44	56	36	46	47	49	53	44	48	57	55	58	55	60	52	72	50	56	52
	mlh3-23
	Tetrad#	T6		T7		T8		T9		T10		T11		T12
	Chr No.	E2+E3	E1	E2+E3	E1	E2+E3	E1	E2+E3	E1	E2+E3	E1	E2+E3	E1	E2+E3	E1
	1	2	0	1	5	1	0	2	1	1	1	2	2	1	0
	2	7	5	7	5	6	4	4	5	5	2	7	2	5	6
	3	1	0	3	0	2	0	5	0	3	0	5	2	2	3
	4	11	8	9	5	7	3	7	5	9	10	10	11	7	8
	5	5	3	3	1	7	1	5	2	4	7	3	6	4	3
	6	2	3	2	2	2	0	2	2	3	0	2	2	2	1
	7	12	8	4	5	2	4	4	2	7	5	20	0	7	4
	8	4	4	3	2	3	0	6	2	4	1	5	0	4	1
	9	6	1	4	2	0	3	1	3	1	4	6	0	2	0
	10	3	5	4	8	4	1	6	2	4	4	6	2	6	3
	11	5	0	4	3	4	2	3	2	4	2	9	3	6	3
	12	8	3	8	1	5	5	10	8	7	5	6	3	5	2
	13	6	6	7	6	4	4	6	6	4	5	5	4	3	9
	14	4	4	2	1	6	4	8	2	5	2	7	2	5	3
	15	10	6	5	5	6	7	8	5	7	5	7	4	6	2
	16	6	7	7	2	4	5	7	2	5	2	12	3	5	3
	Total	92	63	73	53	63	43	84	49	73	55	112	46	70	51
	mlh3-32
	Tetrad#	T6		T7		T8		T9		T11		T12		T13
	Chr No.	E2+E3	E1	E2+E3	E1	E2+E3	E1	E2+E3	E1	E2+E3	E1	E2+E3	E1	E2+E3	E1
	1	3	1	1	1	1	2	1	1	2	1	0	0	2	1
	2	4	6	6	3	6	5	5	3	2	3	6	3	6	5
	3	4	1	1	2	1	3	3	2	0	3	2	1	1	3
	4	7	6	10	4	5	12	7	10	9	6	8	7	11	6
	5	1	2	4	1	3	5	3	4	2	0	4	1	3	3
	6	2	0	4	1	2	1	1	2	0	0	2	0	2	4
	7	5	4	3	9	3	9	7	5	0	3	6	3	4	8
	8	4	0	5	3	3	3	2	2	5	5	1	5	2	4
	9	3	4	2	0	6	1	2	1	2	3	3	3	3	2
	10	3	5	4	4	0	4	4	3	3	1	4	4	4	5
	11	5	2	4	1	6	4	3	5	3	3	3	6	4	2
	12	6	7	5	3	5	4	1	7	4	8	8	7	8	4
	13	6	2	5	3	5	4	2	5	6	3	10	5	8	4
	14	3	5	7	3	3	1	5	6	4	3	5	1	2	2
	15	3	5	5	3	6	3	5	2	7	4	5	7	9	5
	16	5	1	6	4	3	3	5	6	4	4	6	2	11	3
	Total	64	51	72	45	58	64	56	64	53	50	73	55	80	61
	mlh3-D523N
	Tetrad#	T1		T2		T3		T4		T5		T6		T7		T8		T9		T10
	Chr No.	E2+E3	E1	E2+E3	E1	E2+E3	E1	E2+E3	E1	E2+E3	E1	E2+E3	E1	E2+E3	E1	E2+E3	E1	E2+E3	E1	E2+E3	E1
	1	2	1	1	1	3	1	0	1	0	2	1	1	0	1	2	1	1	0	1	1
	2	3	2	4	5	5	10	9	2	4	3	5	3	9	2	4	3	3	4	1	7
	3	2	1	3	1	2	2	2	2	3	3	3	1	2	3	1	2	4	2	2	2
	4	8	6	4	5	6	2	7	4	7	10	7	8	3	7	8	3	5	6	6	8
	5	4	1	5	4	1	3	2	4	1	6	1	7	3	2	0	3	2	4	3	3
	6	3	0	3	1	2	0	3	1	0	1	3	0	0	2	2	1	1	0	3	2
	7	5	4	3	4	3	3	7	4	7	7	5	4	5	4	5	5	6	4	7	2
	8	4	1	2	1	2	4	3	2	5	1	3	1	2	5	2	1	2	4	2	3
	9	3	1	1	3	5	3	2	0	2	2	4	3	0	2	4	2	2	2	2	1
	10	5	3	0	6	3	1	3	4	5	1	3	5	2	5	2	2	3	2	5	2
	11	6	3	3	3	1	5	4	1	3	1	6	3	4	1	7	2	2	2	2	3
	12	1	6	3	4	6	5	6	2	5	5	5	3	6	2	4	9	7	3	9	2
	13	2	3	4	1	5	1	3	4	6	2	5	7	1	6	7	1	5	3	5	4
	14	4	3	8	2	4	4	2	4	2	2	5	3	3	3	7	3	1	1	1	4
	15	5	7	1	11	4	1	6	7	4	7	8	5	7	8	4	3	3	6	6	6
	16	4	3	6	1	6	4	7	1	4	2	2	4	8	4	5	3	5	3	4	2
	Total	61	45	51	53	58	49	66	43	58	55	66	58	55	57	64	44	52	46	59	52

## Sheet: Figures 5, 6 (E4-E7)
Supplementary Information (Table 3, Figure 5, Figure 6): Events E4, E5, E6 and E7 on a per chromosome and per tetrad basis.
Wild-type
Tetrad #	T2				T5				T6				T7				T8				T9				T10				T11				T12				T13
Chr No.	E4	E5	E6	E7	E4	E5	E6	E7	E4	E5	E6	E7	E4	E5	E6	E7	E4	E5	E6	E7	E4	E5	E6	E7	E4	E5	E6	E7	E4	E5	E6	E7	E4	E5	E6	E7	E4	E5	E6	E7
1	0	0	0	0	0	0	0	0	0	0	1	0	0	0	1	0	0	0	0	0	0	0	0	0	0	0	0	0	0	0	1	0	0	0	0	0	0	0	0	0
2	0	1	0	0	0	1	1	0	1	0	1	0	0	0	0	0	0	0	0	1	0	0	0	0	0	0	0	0	0	0	0	0	0	1	0	0	0	0	0	0
3	0	0	1	0	0	0	0	0	0	0	0	0	0	0	0	0	0	1	1	0	0	0	0	0	0	0	0	0	0	0	0	0	0	0	0	0	0	1	1	0
4	1	0	1	0	2	0	0	0	0	0	1	0	0	0	3	0	0	0	1	0	0	0	2	0	1	0	0	0	0	0	0	0	0	0	0	0	0	0	0	0
5	0	0	0	0	1	0	0	0	0	1	1	0	0	0	1	0	0	0	1	0	0	0	2	0	0	0	1	0	0	0	2	0	1	2	0	0	0	0	0	0
6	0	0	0	0	0	0	1	0	0	0	0	0	0	1	0	0	0	0	1	0	0	0	1	0	0	0	1	0	0	0	0	1	0	0	0	1	0	0	0	0
7	1	1	0	0	0	0	0	0	0	0	0	0	0	0	0	1	0	1	1	0	0	0	0	0	0	0	0	0	0	1	1	0	0	0	3	0	0	0	0	0
8	0	0	0	0	0	0	0	0	0	1	0	0	0	0	0	0	0	0	0	0	0	0	0	0	1	0	0	0	0	0	1	0	0	0	0	0	0	0	0	0
9	0	1	0	0	0	0	1	0	0	1	0	0	0	1	1	0	0	0	1	0	1	0	1	0	1	1	0	0	0	0	0	0	0	1	1	0	0	0	0	0
10	0	0	2	0	0	0	0	0	0	0	1	0	0	0	1	0	0	0	0	0	0	0	0	0	0	0	0	0	0	0	1	0	0	0	0	0	0	0	0	0
11	0	0	0	0	2	0	0	0	0	0	0	0	0	0	0	0	0	0	2	0	0	0	0	0	0	1	0	1	0	0	1	0	0	0	1	0	0	0	0	0
12	0	1	1	0	0	0	0	0	0	0	1	0	0	0	0	0	0	0	2	0	2	1	2	1	1	0	0	0	0	0	4	0	0	2	0	0	0	0	1	0
13	1	0	0	0	0	0	0	0	0	0	1	0	0	0	0	0	0	0	1	0	0	0	1	0	0	0	2	0	0	0	0	0	0	0	0	0	0	0	1	0
14	0	0	1	0	0	0	0	0	0	0	1	0	0	1	2	0	0	0	0	0	0	0	1	0	0	1	1	0	0	0	1	0	0	0	1	0	0	0	0	0
15	1	0	0	0	0	0	0	0	0	0	1	0	0	2	1	0	1	0	0	0	0	0	1	0	0	0	0	0	0	0	0	0	0	1	1	0	0	0	0	0
16	0	0	0	0	0	0	0	0	0	0	0	0	0	0	2	0	0	1	0	0	0	0	0	0	0	0	0	1	0	0	0	1	0	0	1	1	1	0	0	1
Total	4	4	6	0	5	1	3	0	1	3	9	0	0	5	12	1	1	3	11	1	3	1	11	1	4	3	5	2	0	1	12	2	1	7	8	2	1	1	3	1
mlh3-null
Tetrad #	T1				T2				T3				T4				T5				T6				T7				T8				T9				T10
Chr No.	E4	E5	E6	E7	E4	E5	E6	E7	E4	E5	E6	E7	E4	E5	E6	E7	E4	E5	E6	E7	E4	E5	E6	E7	E4	E5	E6	E7	E4	E5	E6	E7	E4	E5	E6	E7	E4	E5	E6	E7
1	0	0	0	0	0	0	0	0	0	0	0	0	0	0	0	0	0	0	0	0	0	0	0	0	0	0	0	0	1	0	0	0	0	0	0	0	0	0	0	0
2	0	0	0	0	0	0	0	0	0	0	0	0	0	0	0	0	0	2	0	0	0	0	1	0	0	0	1	0	0	0	0	0	1	0	0	0	1	0	0	0
3	0	0	2	0	0	0	0	0	0	0	0	0	0	0	0	0	0	0	0	0	0	0	0	0	0	0	0	0	0	0	0	0	0	0	1	0	0	0	0	0
4	0	0	0	0	0	0	0	0	0	0	0	0	0	0	1	0	0	0	0	0	0	1	0	0	0	0	1	0	0	0	1	0	1	0	1	0	1	0	0	0
5	0	0	1	0	0	0	0	0	0	0	0	0	0	0	1	0	0	0	0	0	0	1	0	0	0	0	0	0	0	0	0	0	0	1	0	0	0	0	0	0
6	1	0	0	0	0	0	0	0	0	0	0	0	0	0	0	0	0	0	0	0	0	0	0	0	1	0	0	0	0	1	0	0	0	0	1	0	0	0	0	0
7	0	0	0	0	0	1	2	0	0	0	0	0	0	0	0	0	0	0	0	0	0	0	0	0	0	0	0	0	0	0	0	0	0	0	0	0	0	0	0	1
8	0	1	0	0	0	0	1	0	0	1	0	0	0	0	0	0	0	0	0	0	0	0	2	0	0	1	0	0	1	1	0	0	0	0	1	0	0	0	0	0
9	0	0	1	0	0	0	0	0	0	0	0	0	0	0	1	0	0	0	0	0	0	0	0	0	0	0	1	1	0	0	0	0	0	0	1	0	0	0	0	0
10	0	2	0	0	0	0	0	0	0	0	1	0	0	0	0	0	0	0	0	0	0	0	0	1	0	0	0	0	0	0	0	0	0	0	0	0	0	1	0	0
11	0	1	0	0	0	1	0	0	0	0	1	1	0	0	0	0	0	0	1	0	1	1	1	0	0	1	0	0	0	1	1	0	0	1	0	0	1	0	0	0
12	0	0	0	0	0	0	0	0	0	0	0	0	0	0	0	0	0	0	0	0	1	0	2	0	0	0	0	0	0	0	1	1	0	1	0	0	0	0	0	0
13	1	1	0	0	0	0	0	0	0	0	0	0	0	0	2	0	0	0	0	0	0	3	0	0	0	0	1	0	0	0	0	1	0	0	0	1	0	1	0	0
14	0	0	0	0	0	1	0	0	0	0	0	1	0	0	0	0	0	0	1	0	0	1	1	0	0	0	0	0	0	1	0	0	0	0	1	0	0	0	0	0
15	1	0	0	0	0	0	1	0	0	2	0	0	0	0	1	0	0	0	0	0	0	0	1	0	0	0	0	0	0	0	0	0	0	1	1	0	0	0	0	0
16	0	0	1	0	0	0	0	0	0	0	0	0	0	0	0	0	0	0	0	0	0	0	0	0	0	0	0	0	0	0	0	0	0	0	2	0	0	2	0	0
Total	3	5	5	0	0	3	4	0	0	3	2	2	0	0	6	0	0	2	2	0	2	7	8	1	1	2	4	1	2	4	3	2	2	4	9	1	3	4	0	1
mlh3-23
Tetrad #	T6				T7				T8				T9				T10				T11				T12
Chr No.	E4	E5	E6	E7	E4	E5	E6	E7	E4	E5	E6	E7	E4	E5	E6	E7	E4	E5	E6	E7	E4	E5	E6	E7	E4	E5	E6	E7
1	0	0	0	0	0	0	0	0	0	0	1	0	0	0	0	0	0	0	0	0	0	0	1	0	0	1	0	0
2	0	0	0	0	0	0	0	0	0	1	1	0	0	0	0	0	0	1	0	0	1	0	1	0	0	0	1	0
3	0	0	1	0	0	0	0	0	1	0	0	0	0	0	0	0	0	0	0	0	0	0	0	0	0	0	0	0
4	1	2	0	0	2	0	1	0	0	0	1	1	0	0	1	0	1	0	0	0	0	1	2	0	0	3	0	0
5	0	0	0	0	0	1	0	0	0	0	0	0	0	1	0	0	0	0	0	0	0	0	1	0	0	0	0	0
6	0	1	0	0	0	0	0	0	0	0	0	0	0	0	1	0	0	1	1	0	0	0	0	0	0	0	1	1
7	0	0	0	0	1	0	1	0	1	1	2	0	0	0	3	0	0	0	0	1	0	0	0	0	0	0	1	0
8	0	0	0	0	0	1	0	0	0	0	0	0	0	0	0	0	0	1	1	0	0	0	0	1	0	0	1	0
9	0	0	0	0	0	1	0	0	0	0	1	0	0	0	0	0	0	0	2	0	0	1	0	0	0	0	3	0
10	0	0	1	0	0	1	0	0	1	0	0	0	0	0	1	0	0	1	1	0	1	1	0	0	0	1	1	0
11	0	0	1	0	0	0	0	0	0	1	0	0	0	0	0	0	1	0	1	0	0	0	0	0	0	0	0	0
12	0	0	1	0	0	2	0	0	0	0	1	0	0	0	0	0	2	1	2	0	0	1	3	0	0	0	0	0
13	0	0	1	0	0	0	0	0	0	0	0	0	0	1	0	0	2	0	1	0	2	1	0	0	0	1	0	0
14	1	0	0	1	0	0	1	0	0	0	1	0	0	0	0	0	2	1	0	0	0	0	1	0	0	1	0	0
15	1	0	0	0	0	1	1	0	0	0	1	0	1	2	1	0	0	0	1	0	0	1	0	0	0	0	0	0
16	0	0	0	0	0	0	0	0	0	0	1	0	0	0	0	0	0	1	0	0	0	1	0	0	0	1	0	0
Total	3	3	5	1	3	7	4	0	3	3	10	1	1	4	7	0	8	7	10	1	4	7	9	1	0	8	8	1
mlh3-32
Tetrad #	T6				T7				T8				T9				T11				T12				T13
Chr No.	E4	E5	E6	E7	E4	E5	E6	E7	E4	E5	E6	E7	E4	E5	E6	E7	E4	E5	E6	E7	E4	E5	E6	E7	E4	E5	E6	E7
1	0	0	0	0	0	0	1	0	0	0	0	0	0	0	0	0	0	0	0	0	0	0	0	0	0	0	2	0
2	0	0	0	0	0	0	1	0	0	0	0	0	0	0	1	0	0	0	0	0	0	0	3	0	0	1	0	0
3	0	0	0	1	0	0	0	0	0	0	1	0	0	0	0	0	1	0	0	0	0	0	0	0	0	0	1	0
4	0	0	0	0	0	0	0	0	1	0	1	0	2	0	1	0	0	2	0	0	0	0	1	0	0	0	1	0
5	0	1	0	0	0	0	1	0	0	0	1	0	0	1	0	0	0	1	0	0	0	1	0	0	0	0	1	0
6	0	0	0	0	0	0	0	0	0	1	1	0	0	0	0	0	0	0	0	1	0	0	0	0	0	0	0	0
7	0	0	0	0	0	0	0	0	1	0	1	0	1	0	0	0	1	0	1	0	0	0	0	0	0	1	1	0
8	0	1	0	0	0	1	0	0	0	0	1	0	0	0	0	0	0	0	0	0	0	0	0	1	0	0	0	0
9	0	0	2	0	0	1	0	0	0	0	0	0	0	0	1	0	0	0	2	0	0	0	0	0	0	2	0	0
10	0	0	0	0	0	1	0	0	0	1	0	0	1	0	0	0	1	1	0	0	0	1	2	0	0	0	0	0
11	0	0	0	0	1	0	0	0	0	0	1	0	0	0	0	0	0	1	0	0	0	0	1	0	0	0	0	0
12	1	1	2	0	1	0	0	0	1	0	1	0	0	0	0	0	0	0	0	0	0	0	0	0	1	0	0	0
13	0	0	1	0	0	0	0	0	1	0	0	0	1	0	0	0	0	0	0	0	0	0	0	0	0	0	0	0
14	0	2	1	0	0	0	0	0	0	1	0	0	0	0	0	0	0	0	0	0	0	2	0	0	1	0	0	0
15	0	1	0	0	0	0	0	0	0	0	1	0	0	1	0	0	0	0	1	0	0	0	1	0	1	0	0	0
16	0	0	0	0	0	0	0	0	0	0	0	0	0	0	0	0	0	0	0	0	1	0	0	0	0	0	1	0
Total	1	6	6	1	2	3	3	0	4	3	9	0	5	2	3	0	3	5	4	1	1	4	8	1	3	4	7	0
mlh3-D523N
Tetrad #	T1				T2				T3				T4				T5				T6				T7				T8				T9				T10
Chr No.	E4	E5	E6	E7	E4	E5	E6	E7	E4	E5	E6	E7	E4	E5	E6	E7	E4	E5	E6	E7	E4	E5	E6	E7	E4	E5	E6	E7	E4	E5	E6	E7	E4	E5	E6	E7	E4	E5	E6	E7
1	0	0	0	0	0	0	1	0	0	1	0	0	0	0	0	0	0	0	0	0	0	0	0	0	0	0	1	0	0	0	0	0	1	0	0	0	0	0	0	0
2	0	1	0	0	0	1	0	0	0	0	0	0	0	0	0	0	0	0	1	0	0	0	3	0	0	1	0	0	1	0	0	0	1	0	1	0	0	0	1	0
3	0	0	0	0	0	0	0	0	0	0	0	0	0	0	0	0	0	0	0	0	0	0	0	0	0	0	0	0	0	0	0	0	0	1	0	0	0	0	0	0
4	0	1	0	0	0	0	0	1	0	1	0	0	0	0	0	0	0	0	0	0	0	0	0	0	1	1	0	0	0	0	0	0	1	1	0	0	2	0	0	0
5	0	1	0	0	0	0	0	0	0	0	1	0	0	0	0	0	0	0	0	0	0	1	0	0	0	0	1	0	2	0	0	0	1	0	1	0	0	1	0	0
6	0	0	0	0	0	0	0	0	1	0	0	0	1	0	0	0	0	1	1	0	0	0	0	0	0	0	1	0	0	0	1	1	0	0	0	0	0	0	0	0
7	0	1	1	0	0	1	0	0	1	1	1	0	0	0	0	1	0	0	0	0	0	0	0	1	0	0	1	0	0	1	0	0	0	0	0	0	1	0	0	0
8	0	0	0	0	1	0	0	0	0	0	0	0	0	0	0	0	0	0	0	0	0	0	0	0	0	0	0	0	0	0	1	0	0	0	0	0	0	0	0	0
9	0	0	0	0	0	1	0	0	0	0	0	0	0	0	0	0	0	0	1	0	0	2	0	0	0	1	0	0	0	0	0	0	1	0	0	0	0	0	1	0
10	0	0	0	0	0	0	0	0	1	0	0	0	1	0	0	0	0	0	0	0	0	1	0	0	0	0	0	0	0	0	2	0	0	2	0	0	0	0	0	0
11	0	0	1	0	0	0	0	0	0	0	0	0	0	0	0	0	0	0	1	0	0	0	0	0	0	0	1	0	0	0	0	0	0	0	0	0	0	1	1	0
12	0	1	0	0	0	1	0	0	0	0	0	0	0	0	0	0	0	0	0	0	0	2	0	0	0	1	0	0	0	0	1	0	0	0	0	0	0	1	0	0
13	0	0	2	0	0	1	1	0	0	0	1	0	0	2	0	0	0	1	0	0	0	0	0	0	0	0	1	0	0	1	0	0	1	0	0	0	0	0	2	0
14	0	0	1	0	0	1	0	0	0	0	2	0	0	1	0	0	1	0	0	0	0	0	0	0	0	0	1	0	0	1	0	0	0	1	1	0	0	1	1	0
15	0	0	0	0	0	1	1	0	0	1	1	0	0	0	0	0	0	0	0	0	0	0	1	0	0	0	1	0	0	1	1	0	1	0	0	0	0	0	0	0
16	0	0	0	1	0	0	1	1	0	0	0	2	0	0	1	1	1	0	0	1	0	0	1	1	1	1	1	1	1	0	0	1	0	0	1	1	0	0	0	1
Total	0	5	5	1	1	7	4	2	3	4	6	2	2	3	1	2	2	2	4	1	0	6	5	2	2	5	9	1	4	4	6	2	7	5	4	1	3	4	6	1

## Sheet: Figures 6, S3
Supplementary information for Figure 6, S3 and Table S8: Gene conversion data associated with E1, E2, E4 events are shown on per chromosome and tetrad basis.
E2 median tract size was calculated after excluding all E2 tract size = 0.
Wild-type								mlh3-null								mlh3-23								mlh3-32								mlh3-D523N
Tetrad #	Chr	Midpoint	Start	End	Tract size	Event type		Tetrad #	Chr	Midpoint	Start	End	Tract size	Event type		Tetrad #	Chr	Midpoint	Start	End	Tract size	Event type		Tetrad #	Chr	Midpoint	Start	End	Tract size	Event type		Tetrad #	Chr	Midpoint	Start	End	Tract size	Event type
2	1	192024	191991	192057	66	E1		1	1	91787.2	89537.5	94037	4499.5	E1		6	2	116801	116330	117271	940.5	E1		6	1	76527.5	75561.5	77493.5	1932	E1		1	1	129216	128238	130196	1958	E1
2	1	131290	130196	132385	2189.5	E1		1	1	198989	198574	199403	828.5	E1		6	2	259280	256596	261964	5368	E1		6	2	298014	297598	298431	833	E1		1	2	371604	371576	371632	55.5	E1
2	2	292734	291062	294404	3342	E1		1	2	90123.2	88963.5	91283	2319.5	E1		6	2	302743	300601	304885	4284	E1		6	2	390364	388613	392114	3501.5	E1		1	2	427513	427230	427796	565	E1
2	2	528306	527400	529214	1814	E1		1	2	297920	296654	299185	2531	E1		6	2	527102	526804	527400	595.5	E1		6	2	466967	466137	467798	1660.5	E1		1	3	226509	225224	227794	2570.5	E1
2	2	643637	643413	643862	448.5	E1		1	2	371604	371576	371632	55.5	E1		6	2	744687	743392	745982	2590	E1		6	2	566161	564296	568027	3731.5	E1		1	4	167330	166698	167962	1264.5	E1
2	2	651204	650690	651718	1028	E1		1	2	431929	430942	432917	1975.5	E1		6	4	239442	238362	240522	2160.5	E1		6	2	629840	627661	632020	4359	E1		1	4	1.26668e+06	1.26595e+06	1.26742e+06	1472	E1
2	2	728739	726597	730882	4284.5	E1		1	2	626260	624859	627661	2802	E1		6	4	363327	362388	364266	1878	E1		6	2	679988	679515	680462	946.5	E1		1	4	1.30115e+06	1300895	1.3014e+06	502.5	E1
2	4	84216.8	83599	84834.5	1235.5	E1		1	4	953500	952808	954193	1385	E1		6	4	524160	523292	525029	1737	E1		6	3	61333.2	61010.5	61656	645.5	E1		1	4	1.34289e+06	1.34215e+06	1343629	1480.5	E1
2	4	258698	258507	258888	381.5	E1		1	4	1.38709e+06	1385950	1388223	2273	E1		6	4	550245	549002	551487	2484.5	E1		6	4	345018	344096	345940	1844.5	E1		1	4	1.35569e+06	1.35497e+06	1356412	1442.5	E1
2	4	414306	414213	414400	187	E1		1	5	100480	99999.5	100960	960.5	E1		6	4	756254	754763	757744	2981	E1		6	4	556798	556066	557530	1463.5	E1		1	4	1421628	1.42038e+06	1.42287e+06	2493	E1
2	4	709726	709434	710019	585	E1		1	6	156101	155768	156434	667	E1		6	4	1.31919e+06	1.31864e+06	1319729	1084.5	E1		6	4	699862	698765	700960	2194.5	E1		1	5	523008	522148	523868	1719.5	E1
2	4	834061	832475	835648	3172.5	E1		1	7	93471	93069	93873	804	E1		6	4	1497805	1497406	1498204	798	E1		6	4	1.26712e+06	1266824	1.26742e+06	596.5	E1		1	7	147682	146770	148594	1824	E1
2	4	1.26975e+06	1269239	1270270	1031	E1		1	7	55479.2	52060	58898.5	6838.5	E1		6	4	1.50382e+06	1503801	1.50384e+06	42.5	E1		6	4	1384814	1383678	1385950	2272	E1		1	7	428850	428071	429628	1557.5	E1
2	5	82810	82514	83106	592	E1		1	7	449207	448820	449593	772.5	E1		6	5	51951.2	51087	52815.5	1728.5	E1		6	4	1.41047e+06	1410112	1.41083e+06	722.5	E1		1	7	464894	464656	465132	476	E1
2	5	196673	195014	198332	3318.5	E1		1	7	457260	456162	458357	2195	E1		6	5	89748.5	89590.5	89906.5	316	E1		6	5	378958	377888	380028	2140	E1		1	7	815530	810416	820644	10228	E1
2	5	253618	252375	254862	2486.5	E1		1	7	668265	667226	669304	2078.5	E1		6	5	349323	348308	350338	2030.5	E1		6	5	505004	503471	506536	3065	E1		1	8	25808.2	25053	26563.5	1510.5	E1
2	6	74785.2	73781	75789.5	2008.5	E1		1	7	806074	804881	807268	2386.5	E1		6	6	75018	74884	75152	268	E1		6	7	272250	271604	272896	1292	E1		1	9	170234	169792	170676	885	E1
2	7	19885	19556	20214	658	E1		1	7	858690	858642	858738	96	E1		6	6	181791	180160	183423	3263.5	E1		6	7	56322.8	53871.5	58774	4902.5	E1		1	10	150380	148827	151934	3106.5	E1
2	7	276868	276688	277048	361	E1		1	7	939213	938155	940270	2115.5	E1		6	6	205671	205410	205932	522.5	E1		6	7	333827	331906	335747	3840.5	E1		1	10	512936	511066	514806	3740	E1
2	7	944740	943888	945592	1704	E1		1	8	342256	341847	342666	819	E1		6	7	55356.5	54389.5	56323.5	1934	E1		6	7	1.0022e+06	1.00168e+06	1002717	1039.5	E1		1	10	598002	597098	598906	1808	E1
2	7	994818	993368	996270	2902	E1		1	10	223710	222964	224456	1491	E1		6	7	21682.2	20548.5	22816	2267.5	E1		6	9	43785.8	43090	44481.5	1391.5	E1		1	11	393120	391544	394696	3153	E1
2	9	333304	333209	333398	189.5	E1		1	10	701005	700440	701570	1130.5	E1		6	7	82081.2	80213.5	83949	3735.5	E1		6	9	27122.2	27079	27165.5	86.5	E1		1	11	434304	433251	435358	2106.5	E1
2	9	384170	383462	384877	1414.5	E1		1	11	308898	308273	309522	1249.5	E1		6	7	254419	254383	254456	72.5	E1		6	9	231178	230328	232029	1701	E1		1	11	579822	578130	581514	3383	E1
2	10	111279	110748	111809	1060.5	E1		1	11	388843	388320	389366	1047	E1		6	7	272420	271604	273238	1634	E1		6	9	252474	252125	252824	698.5	E1		1	12	241870	240976	242764	1787	E1
2	11	46825.2	45177	48473.5	3296.5	E1		1	11	615172	614056	616287	2230.5	E1		6	7	309783	309244	310322	1079	E1		6	10	101116	100122	102110	1987.5	E1		1	12	36813.8	36234	37393.5	1159.5	E1
2	11	21941.2	20744	23138.5	2394.5	E1		1	12	98739	98563	98915	352	E1		6	7	778049	778021	778076	55.5	E1		6	10	323297	323050	323544	493.5	E1		1	12	511076	510730	511422	692.5	E1
2	11	360664	360508	360820	311.5	E1		1	12	766494	766357	766632	275	E1		6	7	858690	858642	858738	96	E1		6	10	331139	328733	333546	4812.5	E1		1	12	568980	568732	569228	496.5	E1
2	11	418294	417221	419368	2147	E1		1	12	839472	839020	839926	906	E1		6	8	177047	175888	178206	2318.5	E1		6	10	462860	462092	463628	1536	E1		1	12	874691	874168	875214	1047	E1
2	11	526040	525160	526920	1760.5	E1		1	12	902383	901436	903329	1892.5	E1		6	8	227009	225462	228556	3095	E1		6	10	718444	717532	719355	1823	E1		1	12	950770	950418	951122	704.5	E1
2	12	65861.8	65369.5	66354	984.5	E1		1	13	83406.8	82742.5	84071	1328.5	E1		6	8	316140	315620	316662	1042	E1		6	11	257585	253229	261941	8712	E1		1	13	139659	139322	139996	673.5	E1
2	12	35790.2	35522	36058.5	536.5	E1		1	13	17483.5	15195	19772	4577	E1		6	8	327681	326412	328949	2536.5	E1		6	11	264258	263974	264542	568.5	E1		1	13	388752	387984	389520	1535.5	E1
2	12	539986	539168	540802	1634	E1		1	13	146129	145484	146774	1289.5	E1		6	9	41859.2	40720	42998.5	2278.5	E1		6	12	265840	263914	267766	3852.5	E1		1	13	448281	446988	449574	2586.5	E1
2	12	602439	600814	604065	3251.5	E1		1	13	779598	779075	780122	1047	E1		6	10	72677.8	72353	73002.5	649.5	E1		6	12	22405.2	22142	22668.5	526.5	E1		1	14	40220.2	39816	40624.5	808.5	E1
2	12	797776	797702	797851	149	E1		1	14	234012	233294	234730	1436.5	E1		6	10	104484	104038	104929	890.5	E1		6	12	327151	326402	327900	1498	E1		1	14	345553	345199	345908	708.5	E1
2	12	1.02579e+06	1.02485e+06	1026723	1875.5	E1		1	14	52880	52451	53309	858	E1		6	10	359430	357982	360879	2897.5	E1		6	12	654206	649436	658974	9538	E1		1	14	470954	470414	471493	1079	E1
2	13	540529	539274	541784	2510	E1		1	15	277401	275693	279108	3415.5	E1		6	10	461127	460653	461601	948	E1		6	12	795876	795430	796322	892.5	E1		1	15	267158	266708	267608	899	E1
2	13	560226	559595	560857	1262	E1		1	15	342628	342103	343153	1050	E1		6	10	647406	646892	647919	1026.5	E1		6	12	1.02753e+06	1.02721e+06	1027851	642.5	E1		1	15	370962	370452	371472	1019	E1
2	13	915036	913896	916176	2280	E1		1	15	865058	864170	865946	1776.5	E1		6	12	500004	499298	500710	1412.5	E1		6	12	1.05624e+06	1.05573e+06	1056748	1016.5	E1		1	15	469284	469190	469378	188	E1
2	14	350301	349181	351421	2240	E1		1	16	147380	144919	149840	4921.5	E1		6	12	807819	806454	809184	2730.5	E1		6	13	221105	219467	222743	3276	E1		1	15	623618	623588	623649	61	E1
2	14	427189	426158	428220	2062.5	E1		1	16	75087.8	74537.5	75638	1100.5	E1		6	12	857010	853725	860294	6569.5	E1		6	13	327652	327168	328136	967.5	E1		1	15	639252	639016	639488	472	E1
2	14	531964	531580	532348	767.5	E1		1	16	229196	228937	229454	517.5	E1		6	13	18204.5	16637	19772	3135	E1		6	14	24699	23880.5	25517.5	1637	E1		1	15	703502	699944	707059	7114.5	E1
2	14	629357	629334	629380	45.5	E1		1	16	245976	245384	246568	1184	E1		6	13	141310	141146	141474	328.5	E1		6	14	223912	222671	225153	2482	E1		1	15	825980	825007	826952	1945.5	E1
2	14	661786	659799	663774	3975	E1		1	16	310584	308404	312765	4361	E1		6	13	164276	163770	164782	1012	E1		6	14	424788	424624	424952	328.5	E1		1	16	114552	114322	114782	460	E1
2	15	91983.8	90397	93570.5	3173.5	E1		1	16	911372	910882	911864	982	E1		6	13	408202	407728	408677	949.5	E1		6	14	629357	629334	629380	45.5	E1		1	16	308470	307546	309396	1850	E1
2	15	447266	446923	447610	687	E1		2	1	67899	66304	69494	3190	E1		6	13	431466	429998	432934	2935.5	E1		6	14	729101	728199	730003	1804	E1		1	16	329795	327681	331910	4228.5	E1
2	15	469284	469190	469378	188	E1		2	2	83794.8	82862.5	84727	1864.5	E1		6	13	568616	567785	569448	1662.5	E1		6	15	236617	235082	238151	3068.5	E1		2	1	202662	202045	203279	1234	E1
2	15	825930	824724	827137	2413	E1		2	2	216802	215378	218226	2848.5	E1		6	14	455887	454688	457086	2399	E1		6	15	493320	492368	494273	1905	E1		2	2	133334	132032	134636	2605	E1
2	15	908729	908084	909374	1291	E1		2	3	234126	233974	234278	304	E1		6	14	489908	489090	490726	1635.5	E1		6	15	649442	647709	651174	3465	E1		2	2	457081	456886	457276	389	E1
2	16	74697.5	73757	75638	1881	E1		2	4	842161	841404	842918	1513.5	E1		6	14	650995	650774	651216	442	E1		6	15	712826	712470	713182	713	E1		2	2	635651	634768	636534	1765	E1
2	16	431939	431526	432352	825.5	E1		2	5	53809	53661	53957	296	E1		6	14	733243	731579	734907	3328	E1		6	15	989828	988970	990686	1716.5	E1		2	2	773326	772400	774252	1852	E1
2	16	526615	525065	528166	3100.5	E1		2	5	197752	197646	197858	211.5	E1		6	15	220239	219190	221288	2099	E1		6	16	653874	651436	656313	4877.5	E1		2	2	798784	798310	799258	947.5	E1
2	16	700282	699278	701286	2007	E1		2	6	88783.8	88754.5	88813	58.5	E1		6	15	252778	251447	254110	2662.5	E1		7	1	200350	198655	202045	3390	E1		2	3	193621	193498	193745	247.5	E1
2	16	933816	933454	934178	723	E1		2	7	52965.8	52060	53871.5	1811.5	E1		6	15	469284	469190	469378	188	E1		7	2	164366	164158	164572	414	E1		2	4	599562	598988	600138	1150	E1
5	1	58096	57494.5	58697.5	1203	E1		2	7	1.05826e+06	1057337	1.05919e+06	1853.5	E1		6	15	511702	511590	511814	225	E1		7	2	348097	347869	348324	455.5	E1		2	4	847881	847224	848538	1314	E1
5	2	217645	216252	219038	2786.5	E1		2	8	375294	374164	376424	2259	E1		6	15	621544	621533	621554	21	E1		7	2	662360	661533	663187	1654	E1		2	4	1.02292e+06	1.02037e+06	1025463	5089.5	E1
5	2	371604	371576	371632	55.5	E1		2	9	174956	174913	174999	86	E1		6	15	867126	865946	868307	2361	E1		7	3	205855	205044	206666	1622.5	E1		2	4	1.26057e+06	1259331	1.26182e+06	2485.5	E1
5	2	539998	539646	540350	703	E1		2	9	249490	249080	249900	821	E1		6	16	122220	121928	122513	585	E1		7	3	246531	244387	248675	4288	E1		2	4	1.28934e+06	1.28748e+06	1291188	3704.5	E1
5	2	650739	649760	651718	1959	E1		2	9	421320	420826	421815	989	E1		6	16	231648	231098	232198	1100	E1		7	4	158645	158306	158984	679	E1		2	5	27530.8	26864.5	28197	1332.5	E1
5	2	784651	783350	785952	2602.5	E1		2	10	94953.8	93934.5	95973	2038.5	E1		6	16	432672	431526	433819	2293	E1		7	4	312133	311926	312340	414.5	E1		2	5	89748.5	89590.5	89906.5	316	E1
5	3	95660	94992	96328	1336	E1		2	10	123202	122370	124035	1665	E1		6	16	475057	474864	475249	384.5	E1		7	4	384082	383738	384425	686.5	E1		2	5	260573	260294	260852	557.5	E1
5	4	356662	355554	357770	2216	E1		2	10	207446	206856	208036	1180	E1		6	16	507204	506676	507732	1057	E1		7	4	636854	635695	638013	2318	E1		2	5	544782	543392	546171	2778.5	E1
5	4	407824	407062	408586	1524	E1		2	10	265825	264602	267048	2446.5	E1		6	16	695831	695085	696577	1492	E1		7	5	84805	83630.5	85979.5	2349	E1		2	6	204011	203355	204667	1312	E1
5	4	690863	690385	691340	955.5	E1		2	11	33616.2	32442.5	34790	2347.5	E1		6	16	739188	737540	740836	3296.5	E1		7	6	65436	64716	66156	1440	E1		2	7	384416	383906	384925	1019	E1
5	4	764792	764754	764830	76.5	E1		2	11	431688	430504	432872	2368.5	E1		7	1	43259.2	42844	43674.5	830.5	E1		7	7	76547.8	75578	77517.5	1939.5	E1		2	7	610981	610246	611716	1471	E1
5	4	794709	794438	794979	540.5	E1		2	12	28874.5	27699.5	30049.5	2350	E1		7	1	82255.8	81958.5	82553	594.5	E1		7	7	11038	10754.5	11321.5	567	E1		2	7	778049	778021	778076	55.5	E1
5	5	89748.5	89590.5	89906.5	316	E1		2	12	854662	853725	855598	1873	E1		7	1	94352.2	94037	94667.5	630.5	E1		7	7	82391.5	82043.5	82739.5	696	E1		2	7	951147	950286	952008	1722	E1
5	5	444937	443346	446528	3181	E1		2	13	42117.5	41589	42646	1057	E1		7	1	109767	109584	109950	367	E1		7	7	457932	457506	458357	850.5	E1		2	8	453999	453930	454068	137	E1
5	6	95958	95740.5	96175.5	435	E1		2	13	472856	471700	474011	2311	E1		7	1	167178	164692	169664	4971.5	E1		7	7	474950	474882	475020	138	E1		2	9	96744.8	96225	97264.5	1039.5	E1
5	7	371470	371105	371834	729	E1		2	13	556771	556484	557058	574.5	E1		7	2	217054	216252	217858	1606	E1		7	7	679281	677852	680710	2859	E1		2	9	52624.5	50881.5	54367.5	3486	E1
5	8	69672.8	68755.5	70590	1834.5	E1		2	14	357946	354436	361457	7021.5	E1		7	2	371604	371576	371632	55.5	E1		7	7	739726	738600	740852	2252.5	E1		2	9	361392	361356	361428	72	E1
5	9	193273	193026	193521	495.5	E1		2	14	507776	507552	507999	447	E1		7	2	490965	490829	491102	272.5	E1		7	7	778049	778021	778076	55.5	E1		2	10	257178	256664	257692	1028	E1
5	9	405240	404810	405670	860	E1		2	14	629357	629334	629380	45.5	E1		7	2	515443	514623	516263	1640	E1		7	7	1.0175e+06	1.01706e+06	1017944	885.5	E1		2	10	316567	316228	316906	678.5	E1
5	10	97161.5	96543	97780	1237	E1		2	14	690578	689434	691721	2287	E1		7	2	704821	703830	705812	1983	E1		7	8	48213.8	47777.5	48650	872.5	E1		2	10	337321	336486	338157	1671.5	E1
5	10	265929	265812	266046	234.5	E1		2	15	193582	191806	195358	3552.5	E1		7	4	94655.5	93617.5	95693.5	2076	E1		7	8	467088	466738	467438	700.5	E1		2	10	466356	465330	467382	2052	E1
5	10	278321	276926	279716	2789.5	E1		2	15	627846	627604	628087	482.5	E1		7	4	592790	591049	594532	3483	E1		7	8	525868	525730	526005	274.5	E1		2	10	570371	569707	571036	1328.5	E1
5	10	466714	466046	467382	1335.5	E1		2	15	649442	647709	651174	3465	E1		7	4	700296	700074	700519	445	E1		7	10	41549.5	41413.5	41685.5	272	E1		2	10	665588	663533	667644	4110.5	E1
5	11	157393	155596	159189	3592.5	E1		2	15	772086	769304	774870	5566	E1		7	4	722230	722175	722286	110.5	E1		7	10	203197	200806	205589	4783.5	E1		2	11	69042	68337	69747	1410	E1
5	12	656829	654683	658974	4291.5	E1		2	15	989348	988009	990686	2677.5	E1		7	4	909212	908356	910068	1711	E1		7	10	359510	359096	359924	828	E1		2	11	402460	401996	402924	929	E1
5	12	875106	873958	876254	2295.5	E1		2	16	84332.5	83361.5	85303.5	1942	E1		7	5	441557	440864	442250	1386.5	E1		7	10	618838	618254	619424	1170	E1		2	11	529862	528811	530914	2103	E1
5	12	990330	989633	991027	1394	E1		2	16	536594	535252	537935	2682.5	E1		7	6	73253.8	72877.5	73630	752.5	E1		7	11	535027	533362	536692	3330.5	E1		2	12	289702	288998	290405	1407	E1
5	13	163872	162868	164875	2007	E1		3	1	76129.5	75561.5	76697.5	1136	E1		7	6	205807	197969	213645	15676	E1		7	12	301213	300712	301715	1003.5	E1		2	12	86733.8	86000.5	87467	1466.5	E1
5	13	552633	552414	552852	438.5	E1		3	1	174997	174270	175724	1454.5	E1		7	7	115622	114562	116680	2118	E1		7	12	678249	677499	678998	1499.5	E1		2	12	627013	626031	627994	1963.5	E1
5	13	715844	715515	716174	659	E1		3	2	170504	170021	170986	965.5	E1		7	7	55990.2	55657	56323.5	666.5	E1		7	12	879281	879061	879502	440.5	E1		2	12	710617	710564	710670	105.5	E1
5	13	837514	836497	838531	2034	E1		3	2	75307	74022.5	76591.5	2569	E1		7	7	352169	350937	353402	2464.5	E1		7	13	282690	282448	282932	483	E1		2	13	431186	429998	432372	2374	E1
5	14	199395	198664	200126	1461	E1		3	2	288656	287298	290014	2716	E1		7	7	598733	597395	600071	2676	E1		7	13	552633	552414	552852	438.5	E1		2	14	301325	299766	302884	3118.5	E1
5	14	483470	482469	484472	2003	E1		3	2	538009	537498	538520	1022.5	E1		7	7	1.04945e+06	1047914	1050979	3065	E1		7	13	851872	851353	852390	1037	E1		2	14	629357	629334	629380	45.5	E1
5	14	715485	714866	716104	1237.5	E1		3	2	592178	591997	592358	361.5	E1		7	8	125158	120961	129356	8395	E1		7	14	52636.5	52451	52822	371	E1		2	15	129111	127456	130766	3310	E1
5	14	735867	734907	736828	1920.5	E1		3	3	226015	224236	227794	3559	E1		7	8	506654	505703	507606	1902.5	E1		7	14	518435	517998	518872	874	E1		2	15	70224.8	68168.5	72281	4112.5	E1
5	15	143342	143183	143501	318	E1		3	4	229982	229578	230386	808	E1		7	9	249535	249080	249991	911.5	E1		7	14	629357	629334	629380	45.5	E1		2	15	184821	183930	185712	1782.5	E1
5	15	199166	198387	199946	1558.5	E1		3	4	79351.5	79166	79537	371	E1		7	9	322737	319826	325648	5821.5	E1		7	15	55233	55136	55330	194	E1		2	15	365087	362947	367226	4279.5	E1
5	15	757945	757484	758406	921.5	E1		3	4	296124	295248	297000	1753	E1		7	10	194562	193406	195720	2314	E1		7	15	712826	712470	713182	713	E1		2	15	405436	404587	406286	1698.5	E1
5	16	108241	106802	109680	2878	E1		3	4	411263	411110	411416	305.5	E1		7	10	316494	316080	316906	826	E1		7	15	767784	766453	769116	2662.5	E1		2	15	459586	457224	461948	4724.5	E1
5	16	74730.8	74394	75067.5	673.5	E1		3	4	688382	687736	689028	1291	E1		7	10	355982	355200	356764	1564	E1		7	16	138328	137369	139286	1917	E1		2	15	722876	721492	724260	2768.5	E1
5	16	297439	296886	297992	1105.5	E1		3	4	842768	842198	843338	1140.5	E1		7	10	361250	359924	362577	2653	E1		7	16	409344	407298	411392	4094	E1		2	15	769852	769304	770400	1096	E1
5	16	425088	424142	426034	1892.5	E1		3	4	1169334	1166499	1172169	5670	E1		7	10	456768	454765	458772	4007	E1		7	16	492121	491332	492910	1577.5	E1		2	15	826408	824724	828091	3367	E1
5	16	888282	887856	888708	851	E1		3	4	1288667	1.28748e+06	1.28985e+06	2367	E1		7	10	491548	490458	492638	2179.5	E1		7	16	938399	938206	938593	387.5	E1		2	15	866818	865946	867691	1745	E1
6	1	136451	134230	138672	4442.5	E1		3	5	15156.8	15112.5	15201	88.5	E1		7	10	524948	524223	525674	1451	E1		8	1	119886	119174	120598	1424.5	E1		2	15	1039973	1038494	1041452	2958	E1
6	1	29634.8	29460	29809.5	349.5	E1		3	5	462842	461954	463728	1774	E1		7	10	587674	587035	588312	1277.5	E1		8	1	136451	134230	138672	4442.5	E1		2	16	678014	676552	679476	2925	E1
6	2	125118	124396	125841	1445.5	E1		3	6	242593	241000	244186	3186	E1		7	11	170615	168754	172476	3723	E1		8	2	491363	490212	492514	2302	E1		3	1	84898.8	84648	85149.5	501.5	E1
6	2	298014	297598	298431	833	E1		3	7	78046.2	77517.5	78575	1057.5	E1		7	11	461577	460431	462722	2291.5	E1		8	2	539462	538576	540350	1774	E1		3	2	80570	80027	81113	1086	E1
6	2	432391	430942	433841	2899.5	E1		3	7	333827	331906	335747	3840.5	E1		7	11	485130	482352	487908	5556	E1		8	2	578180	577796	578564	768	E1		3	2	182010	181888	182132	245	E1
6	2	473991	473033	474949	1916	E1		3	7	529156	528253	530060	1807	E1		7	12	417856	416646	419066	2420.5	E1		8	2	628926	628875	628978	103	E1		3	2	210604	209512	211696	2184	E1
6	2	586296	585974	586620	646	E1		3	7	778049	778021	778076	55.5	E1		7	13	17257	14742	19772	5030	E1		8	2	683476	683020	683932	911	E1		3	2	217134	216771	217498	727	E1
6	2	650337	648956	651718	2762.5	E1		3	7	849134	848240	850028	1789	E1		7	13	412582	411998	413165	1166.5	E1		8	3	68054.2	66603.5	69505	2901.5	E1		3	2	258839	255714	261964	6250	E1
6	2	722868	721842	723894	2052.5	E1		3	8	98474.5	98083	98866	783	E1		7	13	552633	552414	552852	438.5	E1		8	3	138456	137332	139580	2248.5	E1		3	2	371604	371576	371632	55.5	E1
6	4	1.46962e+06	1468641	1470592	1951	E1		3	9	178388	178055	178722	666.5	E1		7	13	725019	724586	725452	865	E1		8	3	211780	210288	213271	2983	E1		3	2	431207	431038	431376	338.5	E1
6	5	325414	324312	326516	2204.5	E1		3	10	359253	359096	359410	313.5	E1		7	13	798448	798288	798608	321	E1		8	4	126297	125896	126698	802.5	E1		3	2	633890	633012	634768	1756	E1
6	6	94946.8	93718	96175.5	2457.5	E1		3	11	200600	199612	201590	1978	E1		7	13	874075	873532	874619	1087.5	E1		8	4	18322	18024.5	18619.5	595	E1		3	2	643637	643413	643862	448.5	E1
6	7	91939	91249	92629	1380	E1		3	11	353202	352212	354192	1979	E1		7	14	695763	695112	696414	1301.5	E1		8	4	369994	369752	370235	482.5	E1		3	2	702125	701391	702858	1467.5	E1
6	7	54764.2	53871.5	55657	1785.5	E1		3	11	418294	417221	419368	2147	E1		7	15	195121	194356	195885	1528.5	E1		8	4	481504	480010	482997	2987	E1		3	3	214352	213271	215434	2163	E1
6	7	272180	271956	272405	449.5	E1		3	11	469319	469066	469571	504.5	E1		7	15	220429	219190	221669	2479.5	E1		8	4	699943	698765	701121	2356	E1		3	3	239027	238860	239194	334.5	E1
6	7	650951	649882	652020	2139	E1		3	12	148029	146854	149203	2348.5	E1		7	15	243414	242998	243830	831	E1		8	4	771248	770542	771954	1413	E1		3	4	198409	197755	199064	1308.5	E1
6	7	849134	848240	850028	1789	E1		3	12	418600	418134	419066	932	E1		7	15	511702	511590	511814	225	E1		8	4	909212	908356	910068	1711	E1		3	4	1.4113e+06	1.41014e+06	1.41246e+06	2326	E1
6	7	1.01664e+06	1016014	1.01726e+06	1243.5	E1		3	12	512828	512602	513054	452.5	E1		7	15	958016	956778	959254	2475.5	E1		8	4	1.01234e+06	1011030	1.01365e+06	2624.5	E1		3	5	89748.5	89590.5	89906.5	316	E1
6	8	125158	120961	129356	8395	E1		3	12	810447	808356	812537	4180.5	E1		7	16	326507	325832	327182	1349	E1		8	4	1.26721e+06	1.26595e+06	1268481	2532.5	E1		3	5	212512	210882	214144	3262	E1
6	8	395989	394844	397134	2290.5	E1		3	12	871050	870807	871292	485.5	E1		7	16	839782	838942	840620	1678	E1		8	4	1.31813e+06	1317612	1.31864e+06	1032.5	E1		3	5	467430	466628	468232	1604	E1
6	9	141699	141082	142316	1234.5	E1		3	13	146129	145484	146774	1289.5	E1		8	2	36434	35946.5	36921.5	975	E1		8	4	1.4209e+06	1.42038e+06	1421421	1039.5	E1		3	7	57277.8	55657	58898.5	3241.5	E1
6	12	39981	38062.5	41899.5	3837	E1		3	13	798081	797874	798288	413.5	E1		8	2	490928	490212	491645	1433	E1		8	4	1.49797e+06	1.49745e+06	1498501	1054.5	E1		3	7	454298	452434	456162	3728.5	E1
6	12	592359	592140	592577	436.5	E1		3	14	428699	426861	430538	3676.5	E1		8	2	619714	618529	620900	2371	E1		8	5	15041.8	14882.5	15201	318.5	E1		3	7	801602	800927	802278	1351	E1
6	13	465228	464746	465709	963	E1		3	14	723217	722308	724126	1817.5	E1		8	2	719265	718082	720448	2367	E1		8	5	51322.2	51001.5	51643	641.5	E1		3	8	75715.2	75123	76307.5	1184.5	E1
6	13	501930	501527	502334	806.5	E1		3	15	296590	295466	297712	2246	E1		8	4	177499	176244	178755	2511.5	E1		8	5	355199	354966	355432	465	E1		3	8	141700	140832	142568	1736	E1
6	13	896024	895133	896916	1783	E1		3	15	784588	783762	785414	1652	E1		8	4	845670	845032	846307	1275	E1		8	5	503507	502966	504048	1083	E1		3	8	327681	326412	328949	2536.5	E1
6	14	52233.5	51158	53309	2151	E1		3	15	971774	970196	973351	3154.5	E1		8	4	1.26625e+06	1.26508e+06	1.26742e+06	2340	E1		8	5	559152	559046	559257	211	E1		3	8	517567	517074	518061	987.5	E1
6	14	613288	612650	613927	1277.5	E1		3	16	204969	204472	205466	994	E1		8	5	89748.5	89590.5	89906.5	316	E1		8	6	43224.5	42516.5	43932.5	1416	E1		3	9	68249.5	68037	68462	425	E1
6	15	110584	110448	110720	272.5	E1		3	16	492370	491830	492910	1079.5	E1		8	7	92386.8	92144.5	92629	484.5	E1		8	7	20158.2	19556	20760.5	1204.5	E1		3	9	277258	276838	277678	840.5	E1
6	15	53780.5	53184	54377	1193	E1		3	16	497521	496834	498208	1375	E1		8	7	40644.5	38405.5	42883.5	4478	E1		8	7	120663	120078	121248	1169.5	E1		3	9	308677	307935	309419	1484	E1
6	15	469284	469190	469378	188	E1		3	16	834006	833755	834256	501	E1		8	7	788513	788495	788531	36	E1		8	7	354084	352007	356160	4153.5	E1		3	10	68986	68302	69670	1368	E1
6	15	486968	486410	487526	1116	E1		4	1	108407	106450	110363	3912.5	E1		8	7	801978	801678	802278	600.5	E1		8	7	392219	391550	392888	1338.5	E1		3	11	226508	225544	227470	1926	E1
6	15	511702	511590	511814	225	E1		4	2	651204	650690	651718	1028	E1		8	9	164515	162697	166333	3636	E1		8	7	433468	432550	434386	1835	E1		3	11	328291	327370	329211	1840.5	E1
6	15	700982	700791	701172	381.5	E1		4	4	122467	121346	123589	2243.5	E1		8	9	249018	248461	249574	1113.5	E1		8	7	807994	807268	808721	1453.5	E1		3	11	469088	467726	470450	2724	E1
6	16	215219	213192	217246	4054.5	E1		4	4	132010	130092	133929	3837.5	E1		8	9	268462	268338	268586	248	E1		8	7	903252	902721	903784	1063	E1		3	11	513772	513600	513944	344	E1
6	16	413042	411392	414692	3300.5	E1		4	4	410638	409290	411985	2694.5	E1		8	10	54992	54165	55819	1654	E1		8	7	994245	994148	994341	192.5	E1		3	11	526362	525160	527564	2403.5	E1
6	16	911452	911040	911864	824	E1		4	4	1.45117e+06	1451110	1.45122e+06	111.5	E1		8	11	329732	329211	330252	1041	E1		8	7	1.01146e+06	1.01062e+06	1012288	1665.5	E1		3	12	198956	198216	199696	1481	E1
7	1	92739.5	91243.5	94235.5	2992	E1		4	5	192586	190808	194363	3554.5	E1		8	11	363090	362479	363701	1222	E1		8	8	124604	119852	129356	9503.5	E1		3	12	607284	606974	607593	618.5	E1
7	2	290841	290014	291668	1653.5	E1		4	5	444937	443346	446528	3181	E1		8	12	178748	177063	180434	3371	E1		8	8	141700	140832	142568	1736	E1		3	12	758788	758348	759226	878	E1
7	2	391270	389174	393366	4192	E1		4	6	58843.2	58411.5	59275	863.5	E1		8	12	281210	279972	282447	2475	E1		8	8	327681	326412	328949	2536.5	E1		3	12	872029	869890	874168	4277.5	E1
7	2	663182	661708	664656	2948.5	E1		4	6	196035	195454	196615	1160.5	E1		8	12	854360	853725	854995	1270	E1		8	9	160589	159928	161251	1323.5	E1		3	12	973799	972838	974759	1920.5	E1
7	2	784179	778099	790259	12160	E1		4	7	57277.8	55657	58898.5	3241.5	E1		8	12	957975	956984	958966	1981	E1		8	10	73455.8	72353	74558.5	2205.5	E1		3	13	815041	814321	815761	1440	E1
7	3	39458.2	39102	39814.5	712.5	E1		4	7	412669	412548	412790	242.5	E1		8	12	1.01225e+06	1.01186e+06	1012644	780.5	E1		8	10	278608	277920	279295	1375	E1		3	14	372380	372006	372755	749	E1
7	4	33373.5	33194	33553	359	E1		4	7	523533	523269	523796	527.5	E1		8	13	209928	208386	211472	3086	E1		8	10	415071	414467	415676	1208.5	E1		3	14	519150	516200	522100	5899	E1
7	4	80726.2	79537	81915.5	2378.5	E1		4	7	592855	592655	593054	399.5	E1		8	13	67365.2	66336.5	68394	2057.5	E1		8	10	623412	622836	623988	1151.5	E1		3	14	710961	710550	711372	821.5	E1
7	4	123810	123589	124030	441	E1		4	7	778049	778021	778076	55.5	E1		8	13	353559	351829	355289	3460	E1		8	11	226877	226284	227470	1186.5	E1		3	14	718762	718012	719512	1499.5	E1
7	4	1.40985e+06	1408859	1.41083e+06	1975.5	E1		4	7	867698	867355	868040	685	E1		8	13	389907	388772	391042	2269.5	E1		8	11	305852	305212	306492	1279	E1		3	15	942824	942054	943594	1540.5	E1
7	4	1.49802e+06	1497736	1498307	571	E1		4	7	932234	932124	932344	221	E1		8	14	167464	167438	167490	51	E1		8	11	434819	434281	435358	1076.5	E1		3	16	490710	489470	491952	2482	E1
7	5	191518	190744	192292	1548	E1		4	8	64485	63906	65064	1158	E1		8	14	629357	629334	629380	45.5	E1		8	11	571596	571098	572094	995.5	E1		3	16	528802	528166	529440	1274	E1
7	5	337432	336799	338066	1267	E1		4	8	188850	188747	188954	206.5	E1		8	14	654226	653054	655399	2345	E1		8	12	87534	86490.5	88577.5	2087	E1		3	16	840356	838942	841770	2828	E1
7	5	463269	462809	463728	919.5	E1		4	9	27094.5	27034.5	27154.5	120	E1		8	14	718898	718200	719597	1397	E1		8	12	389254	387765	390744	2978.5	E1		3	16	928059	927708	928410	702.5	E1
7	5	565852	565605	566098	493.5	E1		4	10	161809	161134	162483	1348.5	E1		8	15	161645	160280	163010	2729.5	E1		8	12	784534	783292	785776	2483	E1		4	1	128961	127726	130196	2469	E1
7	6	55769	55179	56359	1180	E1		4	10	462849	461998	463700	1701	E1		8	15	267125	266708	267542	833	E1		8	12	1.03714e+06	1.03632e+06	1037972	1655.5	E1		4	2	371604	371576	371632	55.5	E1
7	7	189900	187960	191840	3880	E1		4	10	517378	517046	517710	664.5	E1		8	15	469284	469190	469378	188	E1		8	13	56287.8	56017	56558.5	541.5	E1		4	2	775617	774252	776982	2730.5	E1
7	7	352566	352007	353124	1117	E1		4	10	578829	578342	579316	973	E1		8	15	487210	486893	487526	633.5	E1		8	13	220294	219835	220752	917.5	E1		4	3	18786.5	17904	19669	1765	E1
7	7	359098	358544	359651	1107	E1		4	10	642106	641004	643207	2202.5	E1		8	15	712826	712470	713182	713	E1		8	13	339880	339654	340106	452	E1		4	3	243246	242104	244387	2283	E1
7	7	427297	426523	428071	1548	E1		4	11	96397.8	95963	96832.5	869.5	E1		8	15	809328	808976	809681	705.5	E1		8	13	716345	715515	717174	1659.5	E1		4	4	126297	125896	126698	802.5	E1
7	7	778049	778021	778076	55.5	E1		4	11	33997.5	32713.5	35281.5	2568	E1		8	15	988611	986930	990292	3361.5	E1		8	14	309497	308539	310455	1916	E1		4	4	384221	384016	384425	408.5	E1
7	7	1.06774e+06	1.06763e+06	1067862	235.5	E1		4	11	166571	166128	167014	886	E1		8	16	129149	128779	129519	740	E1		8	15	72832	72769	72895	126	E1		4	4	1.06788e+06	1067333	1.06844e+06	1102.5	E1
7	8	319812	319209	320416	1206.5	E1		4	11	194032	193770	194293	522.5	E1		8	16	347842	347591	348092	501.5	E1		8	15	271829	269430	274228	4798	E1		4	4	1.24073e+06	1.23885e+06	1.2426e+06	3756	E1
7	8	397128	396718	397536	818	E1		4	11	402279	401634	402924	1290.5	E1		8	16	424876	424142	425610	1469	E1		8	15	893615	892987	894242	1255.5	E1		4	5	15156.8	15112.5	15201	88.5	E1
7	8	483335	481568	485102	3533	E1		4	11	515534	514730	516338	1608	E1		8	16	502596	502336	502856	519.5	E1		8	16	216723	216698	216747	48.5	E1		4	5	89748.5	89590.5	89906.5	316	E1
7	9	268495	267970	269020	1049.5	E1		4	12	320380	320050	320710	660.5	E1		8	16	889616	887856	891374	3518	E1		8	16	232147	230870	233424	2554.5	E1		4	5	159702	158898	160506	1607	E1
7	10	28344.8	28323	28366.5	43.5	E1		4	12	424218	421485	426952	5466.5	E1		9	1	131290	130196	132385	2189.5	E1		8	16	339676	339334	340017	683	E1		4	5	357878	355987	359770	3782.5	E1
7	11	81654.2	81610	81698.5	88.5	E1		4	12	536734	535849	537618	1769	E1		9	2	191978	190700	193258	2558	E1		9	1	82428.5	81790	83067	1277	E1		4	6	130824	130225	131423	1198	E1
7	11	70520	69747	71293	1546	E1		4	12	758817	757447	760188	2740.5	E1		9	2	291716	289028	294404	5377	E1		9	2	99879	99394.5	100364	969	E1		4	7	512934	511246	514624	3378	E1
7	11	109188	108421	109956	1535	E1		4	12	909776	909129	910424	1295	E1		9	2	392740	392114	393366	1251.5	E1		9	2	554509	554190	554829	639.5	E1		4	7	610768	609820	611716	1897	E1
7	11	430364	429575	431154	1579	E1		4	12	1.0013e+06	999362	1.00323e+06	3867.5	E1		9	2	532131	531727	532535	808	E1		9	2	628574	627700	629448	1747.5	E1		4	7	800343	799758	800927	1168.5	E1
7	11	550537	550368	550706	337.5	E1		4	12	1012026	1.01186e+06	1.01219e+06	325	E1		9	2	662608	661533	663684	2151	E1		9	3	97265.5	94992	99539	4547	E1		4	7	905300	904490	906110	1620	E1
7	13	83016.2	82742.5	83290	547.5	E1		4	13	491947	490853	493042	2188.5	E1		9	4	265198	264868	265529	661.5	E1		9	3	274144	273545	274744	1199	E1		4	8	66673.5	65157	68190	3033	E1
7	13	27056.5	26678	27435	757	E1		4	13	622854	622099	623608	1509	E1		9	4	383850	383507	384194	686.5	E1		9	4	34336	34061.5	34610.5	549	E1		4	8	160478	160293	160663	370	E1
7	13	142318	140576	144060	3484	E1		4	14	110220	109820	110618	798	E1		9	4	520202	517111	523292	6181	E1		9	4	240682	240606	240758	152	E1		4	10	48284.8	47491.5	49078	1586.5	E1
7	13	232710	232062	233358	1296.5	E1		4	14	576791	575158	578425	3267.5	E1		9	4	1.31997e+06	1319729	1.32021e+06	481.5	E1		9	4	368920	368088	369752	1664	E1		4	10	192150	190894	193406	2511	E1
7	13	832955	832569	833342	772.5	E1		4	14	678867	677724	680010	2285.5	E1		9	4	1.36184e+06	1.36042e+06	1363264	2842.5	E1		9	4	431644	431470	431817	346.5	E1		4	10	466390	466046	466733	686.5	E1
7	13	913697	913034	914359	1324.5	E1		4	15	161700	161486	161914	427.5	E1		9	5	359297	358824	359770	945	E1		9	4	562448	560983	563914	2931	E1		4	10	678610	676747	680474	3727	E1
7	15	131853	131802	131903	100.5	E1		4	15	288558	288404	288712	308.5	E1		9	5	452580	452370	452790	420	E1		9	4	636159	634395	637922	3527.5	E1		4	11	308627	307732	309522	1790.5	E1
7	15	385202	385150	385254	104	E1		4	15	638758	637464	640052	2589	E1		9	6	74747.2	74342.5	75152	809.5	E1		9	4	644148	644068	644228	161	E1		4	12	162378	161588	163167	1578.5	E1
7	15	461570	460344	462796	2452	E1		4	15	807801	807122	808479	1356.5	E1		9	6	198396	195454	201336	5882	E1		9	4	701700	701584	701816	232.5	E1		4	12	846895	846248	847542	1295	E1
7	15	988808	986930	990686	3756.5	E1		4	15	1.01104e+06	1.01016e+06	1011910	1749.5	E1		9	7	81316.8	80590	82043.5	1453.5	E1		9	4	930219	929669	930770	1100.5	E1		4	13	22038	19772	24304	4532	E1
7	16	48274	47767	48781	1014	E1		4	16	378468	378119	378817	698	E1		9	7	226818	225192	228444	3252.5	E1		9	4	1.49888e+06	1497984	1499769	1785	E1		4	13	171074	170294	171855	1561	E1
7	16	228006	227691	228320	629.5	E1		4	16	653739	653354	654124	770.5	E1		9	8	53750.2	52060.5	55440	3379.5	E1		9	5	69064	67534.5	70593.5	3059	E1		4	13	231458	230390	232526	2136	E1
7	16	264502	263416	265588	2172	E1		4	16	695646	695470	695821	350.5	E1		9	8	12654.2	12614.5	12694	79.5	E1		9	5	204965	204386	205544	1159	E1		4	13	377528	375526	379530	4004.5	E1
7	16	753500	752840	754160	1320	E1		4	16	740388	739939	740836	897	E1		9	9	128647	127158	130137	2979.5	E1		9	5	349718	349097	350338	1241	E1		4	14	258596	257112	260079	2967	E1
7	16	840023	838942	841104	2161.5	E1		4	16	917711	915510	919911	4400.5	E1		9	9	160781	160312	161251	939.5	E1		9	5	484064	483004	485124	2119	E1		4	14	392688	392311	393066	755	E1
8	1	115356	112590	118122	5531.5	E1		5	2	252694	252382	253006	623	E1		9	9	416239	416037	416441	404	E1		9	6	95938.2	94354	97522.5	3168.5	E1		4	14	629357	629334	629380	45.5	E1
8	1	136412	134152	138672	4520.5	E1		5	2	455442	454198	456685	2487	E1		9	10	206679	205589	207769	2180	E1		9	6	204388	203355	205422	2066.5	E1		4	14	755610	754812	756408	1595.5	E1
8	2	60807	59985.5	61628.5	1643	E1		5	2	625964	624266	627661	3394.5	E1		9	10	332102	330659	333546	2886.5	E1		9	7	40032.8	38405.5	41660	3254.5	E1		4	15	197154	195358	198951	3593	E1
8	2	652982	652758	653206	448	E1		5	3	67214.2	65790.5	68638	2847.5	E1		9	11	144649	144202	145096	894.5	E1		9	7	12477.2	12005	12949.5	944.5	E1		4	15	230215	228763	231666	2903.5	E1
8	2	742786	742179	743392	1213	E1		5	3	211780	210288	213271	2983	E1		9	11	431356	431154	431558	404	E1		9	7	225475	225272	225678	406.5	E1		4	15	639431	639016	639846	830	E1
8	4	20654	20375.5	20932.5	557	E1		5	4	135324	133929	136718	2789	E1		9	12	393020	390744	395297	4553.5	E1		9	7	778049	778021	778076	55.5	E1		4	15	660055	655058	665053	9995.5	E1
8	4	722230	722175	722286	110.5	E1		5	4	76380.5	75876.5	76884.5	1008	E1		9	12	399546	398870	400222	1352	E1		9	7	1.05884e+06	1.05863e+06	1059040	405.5	E1		4	15	782728	781694	783762	2067.5	E1
8	4	756288	754832	757744	2911.5	E1		5	4	197466	195096	199838	4742	E1		9	12	513865	512602	515128	2526	E1		9	8	46798.8	46391	47206.5	815.5	E1		4	15	807425	806640	808211	1571.5	E1
8	4	933829	932953	934706	1752.5	E1		5	4	1039354	1038366	1040342	1976	E1		9	12	645455	644657	646252	1595.5	E1		9	8	512574	512010	513140	1130	E1		4	15	945865	939532	952199	12667.5	E1
8	4	1.46976e+06	1468168	1.47136e+06	3190.5	E1		5	4	1.14735e+06	1.1473e+06	1.1474e+06	102	E1		9	12	732430	731724	733136	1412.5	E1		9	9	122458	122136	122780	644	E1		4	16	618855	618519	619192	672.5	E1
8	5	106698	105618	107779	2161	E1		5	4	1.41756e+06	1416815	1.41831e+06	1497.5	E1		9	12	841231	840760	841701	940.5	E1		9	10	79647.8	79350.5	79945	594.5	E1		5	1	202663	202045	203282	1236.5	E1
8	5	327166	325332	329000	3668.5	E1		5	5	41964	40911.5	43016.5	2105	E1		9	12	897310	896464	898156	1692.5	E1		9	10	229685	228966	230405	1439.5	E1		5	1	82255.8	81958.5	82553	594.5	E1
8	6	78970	77562	80378	2816	E1		5	5	335997	335196	336799	1603.5	E1		9	12	1.013e+06	1012644	1.01336e+06	718.5	E1		9	10	431865	431650	432080	431	E1		5	2	75161	74438.5	75883.5	1445	E1
8	6	181851	181119	182584	1464.5	E1		5	5	416606	416110	417101	991	E1		9	13	216741	216213	217269	1056	E1		9	11	178417	177910	178924	1015	E1		5	2	181490	180317	182664	2347	E1
8	6	205697	205462	205932	471	E1		5	6	194016	192577	195454	2877.5	E1		9	13	279450	278087	280814	2726.5	E1		9	11	91598.2	91504	91692.5	188.5	E1		5	2	737520	736624	738417	1793.5	E1
8	7	174674	174450	174896	446	E1		5	6	203789	203355	204223	868	E1		9	13	341064	340730	341399	669.5	E1		9	11	464158	462722	465594	2871.5	E1		5	3	65860.2	65117	66603.5	1486.5	E1
8	7	400312	399850	400774	925	E1		5	7	60604	58898.5	62309.5	3411	E1		9	13	510312	510130	510494	364	E1		9	11	530388	529722	531054	1332	E1		5	3	175033	173618	176447	2828.5	E1
8	7	778049	778021	778076	55.5	E1		5	7	428577	428071	429082	1011.5	E1		9	13	675759	675480	676038	557.5	E1		9	11	639726	638762	640690	1928	E1		5	3	186332	177883	194782	16899	E1
8	7	994147	993954	994341	387.5	E1		5	7	483223	482232	484214	1983	E1		9	13	815683	812692	818675	5983.5	E1		9	12	314640	313214	316066	2852.5	E1		5	4	148434	147928	148939	1011	E1
8	8	157141	153618	160663	7044.5	E1		5	7	802146	800927	803365	2438	E1		9	14	174322	173050	175593	2543	E1		9	12	511298	509994	512602	2607.5	E1		5	4	311705	311070	312340	1270.5	E1
8	9	249523	248108	250938	2830.5	E1		5	8	144052	142062	146042	3980.5	E1		9	14	629357	629334	629380	45.5	E1		9	12	544166	543685	544648	963	E1		5	4	383850	383507	384194	686.5	E1
8	10	74208.8	73859	74558.5	699.5	E1		5	10	360077	359924	360230	305.5	E1		9	15	426094	424870	427318	2448	E1		9	12	791285	789958	792612	2654	E1		5	4	481579	480010	483148	3138	E1
8	10	242286	241190	243383	2193	E1		5	10	391537	388931	394143	5212	E1		9	15	698314	697630	698998	1368.5	E1		9	12	954472	954382	954561	178.5	E1		5	4	525180	525029	525331	302	E1
8	10	393257	392774	393741	967.5	E1		5	10	570121	569707	570535	828	E1		9	15	749495	748975	750016	1040.5	E1		9	12	965719	965500	965938	437.5	E1		5	4	955245	954193	956297	2104	E1
8	11	260675	260194	261156	962	E1		5	10	644844	639442	650246	10804.5	E1		9	15	841216	839765	842668	2902.5	E1		9	12	1052206	1.05218e+06	1.05223e+06	55	E1		5	4	1.04439e+06	1042755	1.04603e+06	3273.5	E1
8	11	430829	430504	431154	650	E1		5	11	74246	74193	74299	106	E1		9	15	1.00935e+06	1008534	1.01016e+06	1626.5	E1		9	13	478239	477569	478910	1340.5	E1		5	4	1.19068e+06	1.1893e+06	1.19207e+06	2776	E1
8	12	940727	940381	941074	692.5	E1		5	11	171417	170358	172476	2119	E1		9	16	675820	675764	675876	112.5	E1		9	13	541320	541027	541614	586.5	E1		5	4	1.4115e+06	1.41014e+06	1412869	2730.5	E1
8	13	352540	351139	353940	2801.5	E1		5	12	252601	252158	253044	886.5	E1		9	16	899946	898414	901477	3063	E1		9	13	606050	605610	606490	879.5	E1		5	4	1.4277e+06	1426442	1.42896e+06	2516.5	E1
8	13	852109	851353	852864	1511.5	E1		5	12	112722	112134	113310	1175.5	E1		10	1	197946	197342	198550	1208	E1		9	13	859814	859610	860019	409.5	E1		5	5	28198	27438	28958	1520	E1
8	14	540928	539777	542079	2302	E1		5	12	341201	341130	341272	142	E1		10	2	255233	253870	256596	2726.5	E1		9	13	886504	886219	886790	570.5	E1		5	5	15156.8	15112.5	15201	88.5	E1
8	14	687914	687468	688361	893	E1		5	12	385784	384952	386616	1663	E1		10	2	582756	581811	583700	1889.5	E1		9	14	81762.2	79943	83581.5	3638.5	E1		5	5	153443	152715	154172	1456.5	E1
8	15	44147	43658	44636	978	E1		5	12	410557	409971	411142	1171.5	E1		10	4	32152.8	31899.5	32406	506.5	E1		9	14	44090	43693	44487	794	E1		5	5	404334	402976	405691	2714.5	E1
8	15	448695	448487	448902	415.5	E1		5	12	704206	702686	705726	3040	E1		10	4	18328	18036.5	18619.5	583	E1		9	14	140944	140826	141063	237.5	E1		5	5	523538	522436	524641	2205	E1
8	15	673746	673077	674415	1338	E1		5	12	757257	753828	760686	6857.5	E1		10	4	49180.2	47529.5	50831	3301.5	E1		9	14	187934	187320	188547	1226.5	E1		5	5	561564	561520	561608	88	E1
8	16	409344	407298	411392	4094	E1		5	12	1.028e+06	1026179	1.02983e+06	3646.5	E1		10	4	98726	98426	99026	600	E1		9	14	413738	412660	414816	2156	E1		5	6	72153	72011.5	72294.5	283	E1
8	16	751483	750126	752840	2714.5	E1		5	13	250359	248814	251903	3088.5	E1		10	4	167902	166964	168840	1876	E1		9	14	538145	538062	538228	167	E1		5	7	190573	189306	191840	2534	E1
8	16	810960	808290	813629	5339	E1		5	13	26788.2	26036	27540.5	1504.5	E1		10	4	383850	383507	384194	686.5	E1		9	15	469284	469190	469378	188	E1		5	7	23823.5	23743.5	23903.5	160	E1
9	1	73126.2	72284	73968.5	1684.5	E1		5	13	409414	408677	410152	1474.5	E1		10	4	700272	698765	701780	3014.5	E1		9	15	988148	986200	990096	3895	E1		5	7	272650	272405	272896	490.5	E1
9	2	171147	170986	171308	321.5	E1		5	13	512230	509402	515058	5655.5	E1		10	4	836840	835648	838034	2386	E1		9	16	69203	69138.5	69267.5	129	E1		5	7	291634	290967	292302	1335	E1
9	2	135420	134636	136204	1568	E1		5	13	601043	600538	601548	1009.5	E1		10	4	1014113	1.01365e+06	1.01457e+06	917	E1		9	16	55211.8	54692.5	55731	1038.5	E1		5	7	485410	484214	486606	2391	E1
9	2	480300	479910	480688	778	E1		5	13	712047	710215	713878	3663.5	E1		10	4	1.41049e+06	1.41014e+06	1.41083e+06	696	E1		9	16	383436	383303	383570	266.5	E1		5	7	679281	677852	680710	2859	E1
9	2	662608	661533	663684	2151	E1		5	14	76648	76025	77271	1246	E1		10	5	15058.8	14916.5	15201	284.5	E1		9	16	522022	521310	522733	1423	E1		5	7	986899	986328	987470	1141	E1
9	3	198288	197302	199274	1972	E1		5	14	234250	233294	235206	1911.5	E1		10	5	225468	224752	226183	1430.5	E1		9	16	847619	843128	852110	8982.5	E1		5	8	422440	422116	422765	649.5	E1
9	3	226028	224261	227794	3533.5	E1		5	14	549340	548084	550595	2510.5	E1		10	5	240010	239403	240618	1215	E1		9	16	899520	898756	900283	1527	E1		5	9	155440	154978	155904	926	E1
9	3	242697	242603	242790	187.5	E1		5	14	615511	613927	617094	3167.5	E1		10	5	264628	264096	265162	1066	E1		11	1	128961	127726	130196	2469	E1		5	9	399664	398911	400417	1506	E1
9	4	31610	30814	32406	1592	E1		5	15	495431	494273	496588	2315.5	E1		10	5	489728	489452	490002	550	E1		11	2	190816	190561	191070	509	E1		5	10	573839	573260	574417	1156.5	E1
9	4	511918	511178	512658	1479.5	E1		5	15	767346	766453	768240	1787	E1		10	5	523272	522959	523586	626.5	E1		11	2	669153	668334	669972	1639	E1		5	11	494526	493975	495076	1101.5	E1
9	4	1175255	1173974	1176536	2562	E1		5	16	422821	421536	424106	2569.5	E1		10	5	566790	566684	566897	213	E1		11	2	678985	678456	679515	1059.5	E1		5	12	389254	387765	390744	2978.5	E1
9	4	1.49654e+06	1495630	1.49745e+06	1816.5	E1		6	1	69335	68267	70403	2136	E1		10	7	191056	190271	191840	1569	E1		11	3	59525	58487	60563	2076	E1		5	12	690704	689940	691468	1528	E1
9	4	1.50386e+06	1503801	1.50392e+06	121.5	E1		6	2	162595	162054	163137	1083.5	E1		10	7	272556	272216	272896	679	E1		11	3	53897.2	53129.5	54665	1535.5	E1		5	12	731018	730312	731724	1412	E1
9	5	362804	361670	363938	2267	E1		6	2	72262.5	71752	72773	1021	E1		10	7	393429	392492	394365	1872.5	E1		11	3	210280	209498	211062	1563	E1		5	12	926101	925906	926297	391.5	E1
9	6	169302	169090	169514	423.5	E1		6	2	221196	219038	223354	4315.5	E1		10	7	452702	451606	453798	2191.5	E1		11	4	167902	166964	168840	1876	E1		5	12	987879	987204	988554	1349.5	E1
9	6	247890	247522	248258	736	E1		6	2	392740	392114	393366	1251.5	E1		10	7	809789	809162	810416	1253.5	E1		11	4	693659	692266	695052	2785.5	E1		5	13	170722	169588	171855	2266.5	E1
9	7	609612	607507	611716	4209.5	E1		6	2	411014	410090	411938	1848	E1		10	8	53704.2	52060.5	55348	3287.5	E1		11	4	1184016	1182776	1185256	2480	E1		5	13	159417	157965	160869	2904	E1
9	7	639788	637694	641882	4187	E1		6	2	477690	477108	478272	1164	E1		10	9	99792	99563.5	100020	457	E1		11	4	1.2354e+06	1233692	1237101	3409	E1		5	14	343619	342603	344636	2032.5	E1
9	7	796663	794505	798822	4316.5	E1		6	3	78606.2	76030.5	81182	5151.5	E1		10	9	268500	267980	269020	1039	E1		11	4	1.2699e+06	1268774	1.27103e+06	2258.5	E1		5	14	381048	380286	381810	1524	E1
9	7	802762	800927	804598	3671	E1		6	3	295315	295222	295408	185.5	E1		10	9	364874	364103	365644	1541.5	E1		11	4	1279132	1.27792e+06	1.28034e+06	2419	E1		5	15	218788	217096	220481	3385.5	E1
9	7	893559	892306	894812	2505	E1		6	4	409540	409290	409790	500	E1		10	9	373758	373396	374120	724	E1		11	7	428346	428071	428620	549	E1		5	15	367538	367226	367849	622.5	E1
9	7	1018275	1018022	1018528	506	E1		6	4	593580	592736	594422	1686	E1		10	10	150262	149391	151134	1743	E1		11	7	858690	858642	858738	96	E1		5	15	478723	478342	479104	762.5	E1
9	8	68045.5	67335.5	68755.5	1420	E1		6	4	616257	615281	617233	1952	E1		10	10	466390	466046	466733	686.5	E1		11	7	1.04704e+06	1.04617e+06	1047914	1747.5	E1		5	15	511702	511590	511814	225	E1
9	10	392618	392462	392774	312	E1		6	4	693652	692954	694349	1394.5	E1		10	10	504302	503452	505152	1700	E1		11	8	12650.8	12614.5	12687	72.5	E1		5	15	701216	700700	701732	1031	E1
9	10	466390	466046	466733	686.5	E1		6	4	849973	849186	850760	1574.5	E1		10	10	725315	724608	726022	1413.5	E1		11	8	125192	121027	129356	8329	E1		5	15	949044	948706	949380	674	E1
9	10	640808	640612	641004	392	E1		6	4	1.4113e+06	1.41014e+06	1.41246e+06	2326	E1		10	11	38171	34268.5	42073.5	7805	E1		11	8	267394	262127	272662	10534.5	E1		5	15	1.01723e+06	1.0161e+06	1018359	2256.5	E1
9	11	263576	262609	264542	1933.5	E1		6	4	1.43408e+06	1.43381e+06	1434342	530.5	E1		10	11	296014	294587	297442	2855	E1		11	8	337557	336238	338876	2639	E1		5	16	302856	302144	303567	1423	E1
9	11	469758	469066	470450	1383	E1		6	5	89748.5	89590.5	89906.5	316	E1		10	12	22342.2	21318	23366.5	2048.5	E1		11	8	518530	515942	521119	5177.5	E1		5	16	713648	712114	715182	3068	E1
9	12	124000	123782	124217	435	E1		6	5	362215	361670	362760	1089.5	E1		10	12	109630	108922	110340	1418	E1		11	9	239977	238339	241615	3276	E1		6	1	174561	173354	175768	2414.5	E1
9	12	178748	177063	180434	3371	E1		6	5	415203	414296	416110	1814.5	E1		10	12	204276	202350	206201	3850.5	E1		11	9	268287	267554	269020	1465	E1		6	2	308070	306681	309460	2779	E1
9	12	253554	253044	254064	1019	E1		6	5	523212	521784	524641	2857.5	E1		10	12	573716	573275	574158	882.5	E1		11	9	394887	394838	394936	98.5	E1		6	2	614009	613126	614892	1766.5	E1
9	12	620201	619182	621220	2037.5	E1		6	6	43891.2	42203.5	45579	3375.5	E1		10	12	730603	730312	730895	583.5	E1		11	10	37723	36480	38966	2486	E1		6	2	723388	722882	723894	1012	E1
9	12	713883	713668	714098	429.5	E1		6	6	196035	195454	196615	1160.5	E1		10	13	68112.8	67831.5	68394	562.5	E1		11	11	49261.8	48473.5	50050	1576.5	E1		6	3	264069	262302	265836	3533	E1
9	13	244427	243889	244964	1075.5	E1		6	7	41177	38405.5	43948.5	5543	E1		10	13	379262	378992	379530	538	E1		11	11	401922	400920	402924	2004.5	E1		6	4	286892	285212	288573	3361.5	E1
9	13	751649	750557	752740	2183.5	E1		6	7	544905	544886	544924	37	E1		10	13	465932	465709	466154	445	E1		11	11	608570	607702	609438	1736	E1		6	4	130949	130092	131807	1715.5	E1
9	13	859145	858681	859610	928.5	E1		6	7	625678	624308	627047	2738.5	E1		10	13	698160	697492	698828	1335	E1		11	12	233423	231751	235096	3344.5	E1		6	4	368729	367705	369752	2047.5	E1
9	14	60089.5	59111	61068	1957	E1		6	7	778049	778021	778076	55.5	E1		10	13	864277	862736	865818	3082.5	E1		11	12	287455	287238	287672	434.5	E1		6	4	960092	959948	960238	290	E1
9	14	45741	45600	45882	282	E1		6	7	1.01259e+06	1.01168e+06	1.01351e+06	1836	E1		10	14	463444	463004	463884	879	E1		11	12	393020	390744	395297	4553.5	E1		6	4	1.32517e+06	1324466	1.32587e+06	1402.5	E1
9	14	319971	317550	322392	4841.5	E1		6	8	125158	120961	129356	8395	E1		10	14	629357	629334	629380	45.5	E1		11	12	537140	536662	537618	956	E1		6	4	1.34552e+06	1.34507e+06	1345971	897.5	E1
9	15	161795	160580	163010	2429.5	E1		6	9	161604	161251	161958	706.5	E1		10	15	409193	408084	410302	2217	E1		11	12	664848	664408	665290	882	E1		6	4	1.43361e+06	1.43254e+06	1.43468e+06	2146	E1
9	15	469284	469190	469378	188	E1		6	9	334216	334002	334430	428.5	E1		10	15	469284	469190	469378	188	E1		11	12	790436	789958	790914	956	E1		6	4	1447668	1447451	1447885	434	E1
9	16	138644	137464	139824	2360	E1		6	9	421412	421008	421815	807	E1		10	15	487106	486893	487318	425.5	E1		11	12	1.01283e+06	1009327	1.01634e+06	7008.5	E1		6	5	15156.8	15112.5	15201	88.5	E1
9	16	84154	83759	84549	790	E1		6	10	73430.8	73002.5	73859	856.5	E1		10	15	511702	511590	511814	225	E1		11	12	1.02808e+06	1026155	1.03e+06	3842.5	E1		6	5	89748.5	89590.5	89906.5	316	E1
9	16	916964	915557	918370	2813	E1		6	10	237194	237098	237290	191.5	E1		10	15	772086	769304	774870	5566	E1		11	13	192298	191162	193434	2272	E1		6	5	222382	221852	222912	1061	E1
10	2	49100.8	48708.5	49493	784.5	E1		6	10	576564	575826	577304	1478	E1		10	16	526303	525065	527541	2476	E1		11	13	407866	407054	408677	1623	E1		6	5	375060	374376	375742	1366	E1
10	2	194354	193258	195450	2192	E1		6	10	626452	624440	628464	4025	E1		10	16	932809	932656	932962	305.5	E1		11	13	623678	622817	624538	1721.5	E1		6	5	492910	490381	495438	5057.5	E1
10	2	343842	343776	343908	132	E1		6	11	353502	352812	354192	1380	E1		11	1	108442	107754	109130	1376	E1		11	14	188599	188364	188834	470.5	E1		6	5	518402	518026	518778	752	E1
10	2	628554	627661	629448	1786.5	E1		6	12	164021	163167	164874	1707.5	E1		11	1	198641	198614	198668	54	E1		11	14	427722	427225	428220	995	E1		6	5	542354	541316	543392	2077	E1
10	4	141698	140183	143212	3029.5	E1		6	12	425227	423502	426952	3449.5	E1		11	2	552899	552265	553533	1268	E1		11	14	642428	641876	642982	1106	E1		6	7	56793.5	54688.5	58898.5	4210	E1
10	4	356588	355554	357622	2068.5	E1		6	12	681360	680082	682638	2555.5	E1		11	2	759793	757722	761864	4142	E1		11	15	215174	212306	218043	5737.5	E1		6	7	142406	140170	144644	4474	E1
10	4	551013	549002	553024	4021.5	E1		6	13	164276	163770	164782	1012	E1		11	3	236485	236091	236879	788	E1		11	15	79717.2	79226	80208.5	982.5	E1		6	7	160088	158853	161324	2471	E1
10	4	699209	699178	699241	63.5	E1		6	13	773805	773078	774532	1455	E1		11	3	261367	260653	262080	1427.5	E1		11	15	511702	511590	511814	225	E1		6	7	358340	358136	358544	407.5	E1
10	4	998971	997788	1000155	2367.5	E1		6	13	861660	860860	862460	1600	E1		11	4	158727	157671	159784	2112.5	E1		11	15	700838	699944	701732	1787	E1		6	8	47807.2	46922	48692.5	1770.5	E1
10	5	42236.5	40734.5	43738.5	3004	E1		6	14	48241.8	46779.5	49704	2924.5	E1		11	4	212410	212366	212454	88	E1		11	16	88242.5	87462.5	89022.5	1560	E1		6	9	56082.8	55158.5	57007	1848.5	E1
10	5	196517	195014	198021	3007.5	E1		6	14	425542	424624	426460	1836	E1		11	4	312348	311474	313223	1749	E1		11	16	483286	480300	486272	5971.5	E1		6	9	248020	247934	248108	174	E1
10	5	204965	204386	205544	1159	E1		6	14	606480	605822	607138	1317	E1		11	4	472926	471516	474336	2820.5	E1		11	16	831706	830674	832738	2063.5	E1		6	9	268496	268406	268586	180.5	E1
10	5	327166	325332	329000	3668.5	E1		6	14	629357	629334	629380	45.5	E1		11	4	558034	557530	558538	1007.5	E1		11	16	882522	880605	884440	3834.5	E1		6	10	98087.8	97278.5	98897	1618.5	E1
10	5	545526	544880	546171	1290.5	E1		6	14	650686	649548	651824	2276	E1		11	4	857060	854578	859541	4962.5	E1		12	2	124502	124230	124774	544.5	E1		6	10	221502	221156	221850	694	E1
10	6	64219.5	63723	64716	993	E1		6	15	193582	191806	195358	3552.5	E1		11	4	998368	998177	998560	382.5	E1		12	2	618647	618529	618765	236	E1		6	10	291933	291826	292039	212.5	E1
10	6	170573	169090	172056	2966.5	E1		6	15	230026	229996	230056	59	E1		11	4	1289577	1287966	1291188	3222	E1		12	2	740400	739259	741541	2282	E1		6	10	473466	469828	477104	7276.5	E1
10	7	226818	225192	228444	3252.5	E1		6	15	422177	422126	422229	103.5	E1		11	4	1.41049e+06	1.41014e+06	1.41083e+06	696	E1		12	3	76295.2	76005	76585.5	580.5	E1		6	10	578310	577304	579316	2012	E1
10	7	60604	58898.5	62309.5	3411	E1		6	15	542182	538632	545732	7099.5	E1		11	4	1.42225e+06	1.42038e+06	1.42413e+06	3744	E1		12	4	93739.5	93512	93967	455	E1		6	11	326191	325970	326413	443.5	E1
10	7	256664	254996	258331	3334.5	E1		6	15	564608	557404	571814	14410	E1		11	4	1.4897e+06	1488718	1.49068e+06	1963.5	E1		12	4	18684.5	18038	19331	1293	E1		6	11	369644	368714	370572	1858	E1
10	7	472934	471520	474348	2827.5	E1		6	15	777269	774870	779669	4799.5	E1		11	5	42343.5	41962.5	42724.5	762	E1		12	4	344288	342635	345940	3305	E1		6	11	392124	391413	392835	1422	E1
10	7	764677	762648	766706	4058	E1		6	16	173168	172578	173758	1180.5	E1		11	5	202036	201046	203026	1980.5	E1		12	4	561486	559058	563914	4856.5	E1		6	12	127290	126828	127752	923.5	E1
10	7	778049	778021	778076	55.5	E1		6	16	228211	226967	229454	2487.5	E1		11	5	337722	336799	338644	1845.5	E1		12	4	616798	616364	617233	869	E1		6	12	323422	322828	324015	1187	E1
10	7	951256	950658	951854	1196.5	E1		7	1	199098	198794	199403	609.5	E1		11	5	409621	409340	409902	561.5	E1		12	4	894861	891647	898076	6428.5	E1		6	12	611970	611852	612088	236	E1
10	7	1064202	1063113	1065291	2178	E1		7	2	452499	451818	453180	1362.5	E1		11	5	554904	554776	555030	254	E1		12	4	1.47634e+06	1.47587e+06	1.47682e+06	948	E1		6	13	57121.2	56326.5	57916	1589.5	E1
10	10	79257	78787.5	79726.5	939	E1		7	2	650225	649760	650690	931	E1		11	5	560726	560485	560966	481.5	E1		12	5	467090	466315	467866	1550.5	E1		6	13	333485	332322	334648	2325.5	E1
10	10	389768	388931	390606	1674.5	E1		7	2	737830	736402	739259	2857.5	E1		11	6	74785.2	73781	75789.5	2008.5	E1		12	7	888240	888185	888296	111	E1		6	13	552633	552414	552852	438.5	E1
10	10	723829	723494	724164	669.5	E1		7	3	68054.2	66603.5	69505	2901.5	E1		11	6	37455.8	36597	38314.5	1717.5	E1		12	7	977281	976324	978238	1913.5	E1		6	13	589836	588759	590912	2153.5	E1
10	11	435112	434866	435358	491	E1		7	3	211780	210288	213271	2983	E1		11	10	237238	237187	237290	102.5	E1		12	7	1.00769e+06	1007038	1008343	1305	E1		6	13	662131	661870	662393	523.5	E1
10	11	578976	578130	579822	1691.5	E1		7	4	61120.8	60535	61706.5	1171.5	E1		11	10	570725	569707	571742	2035.5	E1		12	8	160608	160293	160922	629.5	E1		6	13	721836	720752	722920	2169	E1
10	12	187946	186870	189024	2154	E1		7	4	159446	158306	160587	2281.5	E1		11	11	442579	441802	443356	1555	E1		12	8	77214.8	76420	78009.5	1589.5	E1		6	13	852109	851353	852864	1511.5	E1
10	12	837900	837682	838120	438	E1		7	4	166852	165743	167962	2219	E1		11	11	459374	458318	460431	2113.5	E1		12	8	380285	379380	381190	1810	E1		6	14	400556	399376	401734	2358	E1
10	12	954456	953644	955268	1624.5	E1		7	4	264078	263288	264868	1579.5	E1		11	11	614834	614588	615080	492.5	E1		12	8	516799	516220	517378	1157.5	E1		6	14	482292	480900	483686	2786	E1
10	13	71316	69772.5	72859.5	3087	E1		7	4	356588	355554	357622	2068.5	E1		11	12	109088	106042	112134	6091.5	E1		12	8	525944	525730	526157	426.5	E1		6	14	629357	629334	629380	45.5	E1
10	13	440048	437999	442096	4097.5	E1		7	4	671196	668845	673546	4701	E1		11	12	124334	123782	124885	1103	E1		12	9	128072	127158	128988	1830	E1		6	15	190638	189470	191806	2335	E1
10	13	500384	499242	501527	2285.5	E1		7	4	1.23539e+06	1233692	1237095	3403	E1		11	12	903067	902653	903482	828.5	E1		12	9	273931	273756	274106	350	E1		6	15	397042	396254	397830	1575.5	E1
10	13	552633	552414	552852	438.5	E1		7	4	1447998	1447130	1448866	1736	E1		11	13	449058	448124	449992	1868	E1		12	9	347634	344676	350591	5915	E1		6	15	586154	585318	586990	1671	E1
10	13	798539	797874	799204	1330	E1		7	4	1471504	1468484	1474524	6040	E1		11	13	626145	623608	628682	5073.5	E1		12	10	67978.8	67214	68743.5	1529.5	E1		6	15	771948	769304	774592	5288.5	E1
10	13	905167	902556	907779	5223.5	E1		7	5	72519.5	69146	75893	6747	E1		11	13	693947	691922	695972	4050.5	E1		12	10	211642	211166	212118	951	E1		6	15	877994	877538	878450	912	E1
10	14	311030	308539	313522	4983	E1		7	5	89748.5	89590.5	89906.5	316	E1		11	13	863408	860860	865958	5098	E1		12	10	292672	292584	292760	176.5	E1		6	16	105088	103374	106802	3427.5	E1
10	14	340186	339910	340462	551.5	E1		7	5	415203	414296	416110	1814.5	E1		11	14	302032	301178	302884	1706	E1		12	10	659683	655587	663779	8192	E1		6	16	71760.8	71254.5	72267	1012.5	E1
10	14	578863	576822	580904	4081.5	E1		7	6	211337	209818	212856	3038.5	E1		11	14	587862	587298	588424	1126	E1		12	11	171989	171502	172476	975	E1		6	16	130359	129298	131420	2121.5	E1
10	14	629357	629334	629380	45.5	E1		7	7	160080	158836	161324	2488.5	E1		11	15	233951	233659	234244	584.5	E1		12	11	68606	67465	69747	2282	E1		6	16	665162	664516	665808	1291	E1
10	15	234301	233950	234653	703.5	E1		7	7	56793.5	54688.5	58898.5	4210	E1		11	15	241243	240948	241537	588.5	E1		12	11	434744	434130	435358	1227	E1		7	1	129216	128238	130196	1958	E1
10	15	804632	803530	805734	2204.5	E1		7	7	168103	166295	169912	3616.5	E1		11	15	487185	486893	487477	584	E1		12	11	477901	477360	478442	1081.5	E1		7	2	140666	139550	141783	2233	E1
10	15	907741	907399	908084	684.5	E1		7	7	353988	352007	355970	3962.5	E1		11	15	511702	511590	511814	225	E1		12	11	499418	498180	500654	2474	E1		7	2	483145	482906	483384	478.5	E1
10	15	961078	958950	963206	4256	E1		7	7	384416	383906	384925	1019	E1		11	16	33784.5	32681	34888	2207	E1		12	11	578350	578126	578576	450	E1		7	3	77951.5	77761.5	78141.5	380	E1
11	1	33229.8	33013.5	33446	432.5	E1		7	7	508791	508638	508944	306.5	E1		11	16	430311	429096	431526	2430.5	E1		12	12	96329.5	95927.5	96731.5	804	E1		7	3	103287	100028	106546	6518.5	E1
11	1	112799	112590	113008	417	E1		7	7	609479	607242	611716	4475	E1		11	16	834410	833755	835065	1310	E1		12	12	160100	158468	161734	3266	E1		7	3	171702	169801	173603	3802	E1
11	2	152419	151792	153047	1255.5	E1		7	7	643611	642426	644795	2368.5	E1		12	2	90216.2	89910.5	90522	611.5	E1		12	12	323000	322828	323172	344	E1		7	4	241338	238362	244314	5952	E1
11	2	191084	190260	191908	1648	E1		7	7	778049	778021	778076	55.5	E1		12	2	250978	250287	251669	1382	E1		12	12	371264	367364	375164	7799.5	E1		7	4	370438	370235	370641	406	E1
11	2	749006	747610	750403	2793.5	E1		7	7	851556	851426	851684	258	E1		12	2	292317	291668	292967	1299.5	E1		12	12	514654	514614	514694	79	E1		7	4	555801	555535	556066	531.5	E1
11	3	40347.8	38984.5	41711	2726.5	E1		7	7	858690	858642	858738	96	E1		12	2	651204	650690	651718	1028	E1		12	12	782264	781236	783292	2057	E1		7	4	677986	677600	678372	771	E1
11	4	694254	694160	694349	189	E1		7	7	906397	906110	906684	575	E1		12	2	704473	703830	705117	1287.5	E1		12	12	1027926	1.02585e+06	1.03e+06	4143	E1		7	4	885226	884550	885902	1352	E1
11	4	1.26668e+06	1.26595e+06	1.26742e+06	1472	E1		7	7	984490	983376	985604	2228.5	E1		12	2	722362	721842	722882	1040.5	E1		12	13	115840	114835	116846	2010.5	E1		7	4	1.32166e+06	1320495	1.32283e+06	2333.5	E1
11	5	26612.8	25451.5	27774	2322.5	E1		7	7	1012505	1012288	1012722	434	E1		12	3	39937.5	38164	41711	3547	E1		12	13	384088	382898	385279	2381.5	E1		7	4	1419972	1.41988e+06	1.42007e+06	189	E1
11	5	227884	227482	228286	803.5	E1		7	8	124493	119630	129356	9725.5	E1		12	3	114833	114721	114944	223.5	E1		12	13	624180	623822	624538	716	E1		7	5	183515	180784	186246	5462	E1
11	6	183947	183423	184472	1048.5	E1		7	8	423396	422116	424676	2561	E1		12	3	236630	236091	237170	1078.5	E1		12	13	634652	634408	634896	487.5	E1		7	5	337432	336799	338066	1267	E1
11	7	858690	858642	858738	96	E1		7	8	498624	498039	499210	1170.5	E1		12	4	383850	383507	384194	686.5	E1		12	13	795507	794674	796340	1667	E1		7	6	58318.5	57362	59275	1913	E1
11	8	68361.8	67335.5	69388	2052.5	E1		7	9	78036	77373.5	78698.5	1325	E1		12	4	411692	410830	412554	1724	E1		12	14	429728	429590	429866	275.5	E1		7	6	173177	172056	174297	2240.5	E1
11	8	341426	341006	341847	841.5	E1		7	9	339324	338774	339876	1102	E1		12	4	432068	431817	432318	501.5	E1		12	15	48840.2	48240.5	49440	1199.5	E1		7	7	257856	257382	258331	949	E1
11	9	383104	381332	384877	3545	E1		7	9	384799	384084	385514	1430.5	E1		12	4	728842	727472	730212	2740.5	E1		12	15	111370	110189	112552	2363	E1		7	7	398539	398392	398686	294.5	E1
11	9	425011	424588	425434	845.5	E1		7	10	242040	241716	242363	646.5	E1		12	4	909832	908356	911306	2950	E1		12	15	193674	191806	195542	3737	E1		7	7	433468	432550	434386	1835	E1
11	10	392829	392462	393196	735	E1		7	10	303116	302538	303693	1155	E1		12	4	926488	925678	927298	1619.5	E1		12	15	213012	212193	213830	1637	E1		7	7	1.01188e+06	1011742	1012025	283	E1
11	10	618427	617822	619032	1209.5	E1		7	12	699546	699374	699718	344.5	E1		12	4	1.01182e+06	1011030	1012603	1573	E1		12	15	413397	412429	414366	1936.5	E1		7	8	116939	116198	117680	1481	E1
11	12	549944	548924	550964	2039.5	E1		7	13	193522	192216	194830	2614	E1		12	4	1.39351e+06	1391913	1395098	3185	E1		12	15	469284	469190	469378	188	E1		7	8	327681	326412	328949	2536.5	E1
11	13	231780	230570	232990	2420	E1		7	13	469426	468718	470134	1416	E1		12	5	15504.5	15140.5	15868.5	728	E1		12	15	1030725	1.02961e+06	1.03184e+06	2229	E1		7	8	341670	341006	342334	1329	E1
11	14	23458.8	23037	23880.5	843.5	E1		7	13	829894	827601	832188	4587	E1		12	5	359297	358824	359770	945	E1		12	16	840818	838942	842693	3750.5	E1		7	8	488136	486855	489417	2562	E1
11	14	169720	168496	170944	2447	E1		7	14	156596	155232	157960	2728	E1		12	5	468192	467866	468518	652	E1		12	16	939413	938500	940326	1825.5	E1		7	8	517740	516795	518684	1889.5	E1
11	14	394971	394423	395520	1096.5	E1		7	14	730711	729842	731579	1736.5	E1		12	6	45024.5	44470	45579	1109	E1		13	1	126905	126748	127062	313.5	E1		7	9	160180	159108	161251	2142.5	E1
11	14	677309	677134	677484	349.5	E1		7	15	511702	511590	511814	225	E1		12	7	272481	271956	273006	1051	E1		13	2	205501	203217	207786	4568.5	E1		7	9	418038	417343	418733	1390	E1
11	15	586154	585318	586990	1671	E1		7	15	768370	767625	769116	1490.5	E1		12	7	452702	451606	453798	2191.5	E1		13	2	251164	250660	251669	1009	E1		7	10	25258.2	25212.5	25304	91.5	E1
11	15	638680	638343	639016	673	E1		7	15	823556	822388	824724	2336	E1		12	7	472070	470850	473290	2440.5	E1		13	2	371604	371576	371632	55.5	E1		7	10	116570	116055	117085	1030	E1
11	16	47491.8	46202.5	48781	2578.5	E1		7	15	915324	915028	915620	591.5	E1		12	7	913580	911782	915378	3596.5	E1		13	2	392195	391024	393366	2342	E1		7	10	257715	256664	258766	2101.5	E1
11	16	299159	298928	299390	461	E1		7	15	1.03955e+06	1038497	1040596	2099	E1		12	8	66905	65054.5	68755.5	3701	E1		13	2	477666	477108	478224	1115.5	E1		7	10	467993	467105	468880	1775.5	E1
12	2	614236	612935	615538	2602.5	E1		7	16	132151	131420	132882	1462	E1		12	10	554640	553245	556034	2789	E1		13	3	46325	45219.5	47430.5	2211	E1		7	10	677701	676747	678654	1907.5	E1
12	2	741911	741152	742670	1519	E1		7	16	462546	459835	465258	5423	E1		12	10	620302	619424	621181	1757.5	E1		13	3	158412	156002	160822	4820	E1		7	11	172725	170512	174938	4426	E1
12	3	157079	155272	158886	3614	E1		7	16	822091	819420	824762	5341	E1		12	10	635968	634105	637832	3727	E1		13	3	242303	240218	244387	4168.5	E1		7	12	35746.2	34274.5	37218	2943.5	E1
12	4	302602	301340	303864	2524	E1		8	1	37599.5	36958.5	38240.5	1282	E1		12	11	211460	210464	212456	1991	E1		13	4	160185	159784	160587	803.5	E1		7	12	646216	643668	648763	5094.5	E1
12	4	1269852	1269434	1270270	836	E1		8	2	192583	191908	193258	1349	E1		12	11	434868	434378	435358	979	E1		13	4	63379.8	63013.5	63746	732.5	E1		7	13	230880	230570	231190	620.5	E1
12	4	1.40968e+06	1.40852e+06	1.41083e+06	2310	E1		8	4	52566	52348.5	52783.5	435	E1		12	11	567264	565734	568794	3060	E1		13	4	267172	264868	269476	4608.5	E1		7	13	44466	43726.5	45205.5	1479	E1
12	5	212434	211878	212988	1110	E1		8	4	29781.2	29296.5	30266	969.5	E1		12	12	182762	180434	185090	4656	E1		13	4	357182	356743	357622	879	E1		7	13	378676	375526	381826	6300.5	E1
12	6	204011	203355	204667	1312	E1		8	4	199864	199064	200666	1602	E1		12	12	514602	514076	515128	1052.5	E1		13	4	441811	441064	442558	1494.5	E1		7	13	552633	552414	552852	438.5	E1
12	7	112440	110629	114251	3622	E1		8	4	229057	228963	229151	188	E1		12	13	103442	101980	104903	2923	E1		13	4	1384814	1383678	1385950	2272	E1		7	13	609631	608390	610872	2483	E1
12	7	149504	146940	152068	5129	E1		8	4	401043	400786	401300	513	E1		12	13	192333	192077	192590	512.5	E1		13	5	161694	161024	162362	1338	E1		7	13	674319	671974	676665	4691.5	E1
12	7	245886	244636	247136	2499	E1		8	4	615444	613656	617233	3577.5	E1		12	13	245636	245308	245965	657.5	E1		13	5	254158	253460	254856	1395	E1		7	14	80171.2	78725	81617.5	2892.5	E1
12	7	785256	783602	786911	3309.5	E1		8	4	676366	676016	676716	700	E1		12	13	503296	503248	503344	95.5	E1		13	5	394069	393187	394950	1763.5	E1		7	14	531546	531180	531910	730	E1
12	8	33025.8	32432.5	33619	1186.5	E1		8	4	955720	954193	957248	3055	E1		12	13	552618	552384	552852	468	E1		13	6	63906.2	63096.5	64716	1619.5	E1		7	14	620089	618804	621374	2569.5	E1
12	8	84439	80041.5	88836.5	8795	E1		8	4	993436	993332	993538	206	E1		12	13	572438	571914	572962	1048	E1		13	6	54482.2	53785.5	55179	1393.5	E1		7	15	315550	314242	316858	2616	E1
12	8	340908	339968	341847	1878.5	E1		8	4	1.28904e+06	1.28879e+06	1.28929e+06	496	E1		12	13	577938	576874	579001	2127	E1		13	6	95958	95740.5	96175.5	435	E1		7	15	323112	322283	323940	1657.5	E1
12	8	525930	525702	526157	454.5	E1		8	4	1.44689e+06	1.44588e+06	1.4479e+06	2020	E1		12	13	696490	695972	697008	1036	E1		13	6	205239	205001	205477	476	E1		7	15	462372	461948	462796	847.5	E1
12	10	172770	171696	173845	2149.5	E1		8	5	141940	141337	142542	1205	E1		12	13	795507	794674	796340	1667	E1		13	7	44362	43256	45468	2212	E1		7	15	622004	621986	622022	36	E1
12	12	86964.8	86000.5	87929	1928.5	E1		8	5	302644	302322	302966	643.5	E1		12	14	543252	540786	545718	4931.5	E1		13	7	143850	143410	144290	879.5	E1		7	15	639093	637464	640723	3259.5	E1
12	12	705217	704504	705930	1426.5	E1		8	5	432960	432369	433551	1182	E1		12	14	654226	653054	655399	2345	E1		13	7	257856	257382	258331	949	E1		7	15	744845	743072	746618	3546.5	E1
12	13	407866	407054	408677	1623	E1		8	5	462382	461954	462809	854.5	E1		12	14	678264	677570	678958	1389	E1		13	7	333827	331906	335747	3840.5	E1		7	15	790429	787554	793304	5749.5	E1
12	13	552647	552414	552880	466	E1		8	6	114256	113788	114723	934.5	E1		12	15	116226	112455	119997	7542	E1		13	7	558348	558047	558648	601.5	E1		7	15	970207	970196	970218	21	E1
12	13	759063	757926	760200	2274.5	E1		8	7	609479	607242	611716	4475	E1		12	15	819294	818298	820290	1992.5	E1		13	7	778049	778021	778076	55.5	E1		7	16	129149	128779	129519	740	E1
12	13	798553	796490	800616	4125.5	E1		8	7	675822	674568	677074	2506	E1		12	16	226972	226754	227190	436.5	E1		13	7	838430	836511	840348	3837	E1		7	16	496156	494104	498208	4104.5	E1
12	14	67901	66491.5	69310.5	2819	E1		8	7	858690	858642	858738	96	E1		12	16	463323	462538	464108	1570.5	E1		13	7	879476	879389	879562	173.5	E1		7	16	517905	517364	518446	1082.5	E1
12	14	441534	441302	441765	463	E1		8	8	125158	120961	129356	8395	E1		12	16	656694	656620	656769	149	E1		13	8	75552.8	74949.5	76156	1206.5	E1		7	16	526032	525065	526999	1934	E1
12	14	755324	754240	756408	2167.5	E1		8	9	154902	154056	155747	1691	E1		6	1	87429.2	86748.5	88110	1361.5	E2		13	8	147934	146966	148903	1937.5	E1		8	1	60757	60265.5	61248.5	983	E1
12	15	344936	344792	345080	288	E1		8	9	316101	314908	317294	2385.5	E1		6	1	59973	58697.5	61248.5	2551	E2		13	8	190092	189816	190368	551.5	E1		8	2	193938	193258	194618	1360	E1
12	15	395046	393998	396093	2094.5	E1		8	10	150980	150026	151934	1907.5	E1		6	2	24534	24534	24534	0	E2		13	8	516755	515942	517568	1627	E1		8	2	582722	582054	583390	1337	E1
12	16	106335	103777	108893	5116	E1		8	10	95763.5	94551	96976	2425	E1		6	2	193734	193734	193734	0	E2		13	9	316597	316514	316680	166.5	E1		8	2	696937	695730	698144	2414	E1
12	16	313026	311852	314198	2346	E1		8	10	310828	310406	311250	844.5	E1		6	2	380858	380470	381246	776.5	E2		13	9	420735	420296	421175	879.5	E1		8	3	207554	206486	208621	2135	E1
12	16	435945	432352	439538	7187	E1		8	10	413988	413509	414467	958	E1		6	2	430765	430765	430765	0	E2		13	10	68627.8	67998.5	69257	1258.5	E1		8	3	222434	221928	222940	1012.5	E1
12	16	606174	599444	612903	13458.5	E1		8	10	683950	683289	684612	1322.5	E1		6	2	650337	648956	651718	2762.5	E2		13	10	192654	191904	193406	1502	E1		8	4	384082	383738	384425	686.5	E1
12	16	654297	653354	655240	1886.5	E1		8	11	96397.8	95963	96832.5	869.5	E1		6	2	736402	736402	736402	0	E2		13	10	236948	236286	237610	1325	E1		8	4	406808	406553	407062	509	E1
12	16	901030	899065	902994	3929.5	E1		8	12	131575	130774	132376	1601	E1		6	4	104853	103961	105745	1784	E2		13	10	413376	412284	414467	2183	E1		8	4	855738	854314	857162	2848	E1
10	1	198372	197342	199403	2061	E1		8	12	38093.8	37393.5	38794	1400.5	E1		6	4	254747	254747	254747	0	E2		13	10	465763	464793	466733	1940	E1		8	5	214824	214324	215323	999	E1
13	2	75161	74438.5	75883.5	1445	E1		8	12	141010	140376	141645	1269	E1		6	4	484383	480010	488756	8746.5	E2		13	11	80759.8	80675	80844.5	169.5	E1		8	5	364361	363418	365305	1887.5	E1
13	2	244537	243548	245526	1978.5	E1		8	12	837673	837227	838120	892.5	E1		6	4	597600	597600	597600	0	E2		13	11	34893.8	33862	35925.5	2063.5	E1		8	5	544782	543392	546171	2778.5	E1
13	2	704288	704096	704479	383	E1		8	12	954662	954056	955268	1212	E1		6	4	653292	648024	658560	10536.5	E2		13	12	234686	234278	235096	818	E1		8	6	57691	57362	58020	658	E1
13	3	50765.2	48760	52770.5	4010.5	E1		8	13	419710	418491	420929	2438	E1		6	4	769336	769336	769336	0	E2		13	12	322908	322828	322988	160	E1		8	7	610768	609820	611716	1897	E1
13	4	18669.5	18611	18728	117	E1		8	13	552633	552414	552852	438.5	E1		6	4	1049219	1049219	1049219	0	E2		13	12	767376	767080	767672	592	E1		8	7	778049	778021	778076	55.5	E1
13	4	383850	383507	384194	686.5	E1		8	13	635918	633154	638681	5526.5	E1		6	4	1.07252e+06	1.07252e+06	1.07252e+06	0	E2		13	12	903316	902533	904098	1565	E1		8	7	858690	858642	858738	96	E1
13	4	678987	678866	679109	243.5	E1		8	14	149315	148472	150158	1685.5	E1		6	4	1.32856e+06	1.32788e+06	1329240	1355.5	E2		13	13	140905	140665	141146	480.5	E1		8	7	897824	896884	898764	1880	E1
13	4	806491	806446	806535	88.5	E1		8	14	199718	198664	200771	2106.5	E1		6	4	1385940	1383678	1388202	4524	E2		13	13	540626	540224	541027	803	E1		8	7	1.01145e+06	1010609	1012288	1679	E1
13	4	1.14785e+06	1145860	1149841	3981	E1		8	15	69360.2	68931.5	69789	857.5	E1		6	4	1394821	1394821	1394821	0	E2		13	13	574285	573623	574947	1324	E1		8	8	125450	121543	129356	7813	E1
13	4	1.28895e+06	1.28825e+06	1.28966e+06	1406	E1		8	15	225703	224784	226622	1838	E1		6	5	32721.5	32721.5	32721.5	0	E2		13	13	697478	697008	697948	939.5	E1		8	9	136506	135504	137508	2003.5	E1
13	4	1.3455e+06	1345159	1345832	673	E1		8	15	481892	481056	482728	1672	E1		6	5	268108	266650	269566	2917	E2		13	14	61258.5	60348	62169	1821	E1		8	9	247366	246798	247934	1135	E1
13	4	1.47763e+06	1.47682e+06	1478454	1638.5	E1		8	15	763740	761698	765782	4083.5	E1		6	5	303864	302966	304762	1796	E2		13	14	468710	467432	469989	2557	E1		8	10	135588	134100	137077	2977.5	E1
13	5	27724.8	27438	28011.5	573.5	E1		8	15	942755	941916	943594	1679	E1		6	5	336742	335196	338288	3093	E2		13	15	469284	469190	469378	188	E1		8	10	466390	466046	466733	686.5	E1
13	5	15156.8	15112.5	15201	88.5	E1		8	15	970207	970196	970218	21	E1		6	5	462015	461220	462809	1588.5	E2		13	15	487750	486893	488608	1714.5	E1		8	11	384765	384297	385232	935.5	E1
13	5	89748.5	89590.5	89906.5	316	E1		8	15	1.01279e+06	1011910	1013661	1751	E1		6	6	226902	226492	227312	819	E2		13	15	511702	511590	511814	225	E1		8	11	435178	434130	436225	2094.5	E1
13	5	208557	208324	208791	467.5	E1		8	16	40174.5	39630	40719	1089	E1		6	7	180352	180352	180352	0	E2		13	15	699780	699508	700053	545	E1		8	12	129707	129427	129986	559.5	E1
13	5	359297	358824	359770	945	E1		8	16	26124.2	26091.5	26157	65.5	E1		6	7	228302	228302	228302	0	E2		13	15	945365	945026	945704	678.5	E1		8	12	86241.2	86000.5	86482	481.5	E1
13	7	858690	858642	858738	96	E1		8	16	107694	106802	108585	1783	E1		6	7	433541	433541	433541	0	E2		13	16	132602	131420	133785	2365	E1		8	12	164021	163167	164874	1707.5	E1
13	7	1.00432e+06	1.00311e+06	1.00552e+06	2408	E1		8	16	409815	408239	411392	3152.5	E1		6	7	452800	451802	453798	1996	E2		13	16	502368	501880	502856	975.5	E1		8	12	288771	287672	289870	2198.5	E1
13	7	1.06877e+06	1068686	1068863	177	E1		8	16	453226	452693	453760	1067	E1		6	7	586024	583742	588307	4565.5	E2		13	16	687418	687190	687644	454	E1		8	12	514938	514076	515801	1725.5	E1
13	9	77316	75933.5	78698.5	2765	E1		9	1	191503	191234	191772	537	E1		6	7	611143	610570	611716	1146.5	E2		6	1	66304	66304	66304	0	E2		8	12	540925	539834	542015	2180.5	E1
13	10	161809	161134	162483	1348.5	E1		9	2	164203	163137	165270	2132.5	E1		6	7	693840	693840	693840	0	E2		6	1	132991	132953	133029	76	E2		8	12	657121	654683	659560	4876.5	E1
13	11	499983	499767	500199	432	E1		9	2	371604	371576	371632	55.5	E1		6	7	797866	796910	798822	1911	E2		6	1	197342	197342	197342	0	E2		8	12	779247	778744	779751	1007.5	E1
13	12	109232	108125	110340	2214.5	E1		9	2	409593	409097	410090	992.5	E1		6	7	834018	831525	836511	4986	E2		6	2	105038	100364	109713	9349.5	E2		8	12	874825	874168	875482	1315	E1
13	12	1.01322e+06	1013073	1.01336e+06	289.5	E1		9	2	778820	778099	779541	1442	E1		6	7	905194	904278	906110	1831.5	E2		6	2	46834	46748.5	46919.5	171	E2		8	13	214204	213284	215124	1840	E1
13	13	777167	776580	777754	1173.5	E1		9	4	57005	56948	57062	114	E1		6	7	939293	938316	940270	1955	E2		6	2	192877	192877	192877	0	E2		8	14	236290	235686	236894	1207.5	E1
13	14	57511.8	55912.5	59111	3198.5	E1		9	4	369511	368088	370934	2845.5	E1		6	7	1.04624e+06	1.04532e+06	1047168	1847.5	E2		6	2	792127	790259	793994	3735.5	E2		8	14	587086	586252	587920	1667	E1
13	14	122580	122174	122986	811	E1		9	4	512117	511761	512473	712	E1		6	8	34114.5	33619	34610	991	E2		6	3	157326	156002	158650	2649	E2		8	14	629357	629334	629380	45.5	E1
13	14	311741	309960	313522	3562	E1		9	4	1.28877e+06	1.28825e+06	1.28929e+06	1034	E1		6	8	191428	190972	191884	911.5	E2		6	3	262458	262458	262458	0	E2		8	15	495170	494886	495453	566.5	E1
13	14	441195	440320	442071	1751.5	E1		9	4	1.33489e+06	1333009	1.33677e+06	3756.5	E1		6	8	383415	381833	384996	3163.5	E2		6	3	289780	288712	290848	2136.5	E2		8	15	511702	511590	511814	225	E1
13	14	558548	556070	561025	4955	E1		9	5	27295	27152	27438	286	E1		6	8	508807	507606	510008	2402.5	E2		6	4	357622	357622	357622	0	E2		8	15	588132	587628	588635	1007	E1
13	15	216529	215962	217096	1133.5	E1		9	5	359276	358783	359770	986.5	E1		6	9	203754	203136	204372	1236.5	E2		6	4	422342	421332	423352	2020	E2		8	16	50303.2	49985	50621.5	636.5	E1
13	15	446560	446196	446923	727	E1		9	5	566324	565925	566724	799	E1		6	9	268184	267348	269020	1671	E2		6	4	679386	679386	679386	0	E2		8	16	307686	306969	308404	1435	E1
13	15	630874	630384	631363	978.5	E1		9	6	196817	195754	197880	2127	E1		6	9	321298	320852	321744	891.5	E2		6	4	898076	898076	898076	0	E2		8	16	492024	491138	492910	1772	E1
13	16	134394	131420	137369	5949	E1		9	6	210564	209818	211310	1492	E1		6	9	426728	426728	426728	0	E2		6	4	1.1273e+06	1.1273e+06	1.1273e+06	0	E2		9	2	182447	182230	182664	434	E1
13	16	483403	482757	484050	1292.5	E1		9	7	625161	624308	626013	1704.5	E1		6	10	349682	348864	350501	1637.5	E2		6	4	1145929	1.14543e+06	1.14643e+06	995	E2		9	2	371604	371576	371632	55.5	E1
13	16	856280	852110	860451	8341	E1		9	7	747037	746430	747644	1213	E1		6	10	514108	513183	515032	1849.5	E2		6	5	144359	143882	144836	953.5	E2		9	2	613785	613126	614444	1318.5	E1
2	2	70189.8	69422.5	70957	1534.5	E2		9	7	778049	778021	778076	55.5	E1		6	11	67465	67465	67465	0	E2		6	6	167595	166100	169090	2989.5	E2		9	2	643637	643413	643862	448.5	E1
2	2	479209	478272	480146	1874.5	E2		9	7	858690	858642	858738	96	E1		6	11	280451	280224	280678	454.5	E2		6	6	234252	232086	236419	4333.5	E2		9	3	61885.8	61010.5	62761	1750.5	E1
2	2	785427	785427	785427	0	E2		9	8	141616	140665	142568	1902.5	E1		6	11	578525	577256	579795	2539.5	E2		6	7	423940	423940	423940	0	E2		9	3	295158	295099	295218	119	E1
2	3	58943	58487	59399	912	E2		9	8	220300	219025	221576	2550.5	E1		6	11	586080	584608	587551	2943	E2		6	7	473588	471944	475231	3286.5	E2		9	4	352624	352059	353188	1129	E1
2	4	441464	440370	442558	2188	E2		9	8	325038	323664	326412	2748.5	E1		6	12	65570.5	64787	66354	1567	E2		6	7	661380	659490	663271	3781	E2		9	4	889488	888083	890892	2809	E1
2	4	469668	464999	474336	9337.5	E2		9	8	352313	351776	352851	1075.5	E1		6	12	239478	238564	240393	1829	E2		6	7	788840	788020	789660	1639.5	E2		9	4	1.01362e+06	1.01295e+06	1014302	1355.5	E1
2	4	551136	549002	553269	4266.5	E2		9	8	397400	397134	397666	531.5	E1		6	12	550350	550350	550350	0	E2		6	7	865539	864342	866736	2393.5	E2		9	4	1.04762e+06	1.04603e+06	1049219	3190.5	E1
2	4	859246	858662	859832	1170	E2		9	8	516894	516220	517568	1348.5	E1		6	12	647570	646252	648886	2634	E2		6	8	49491.2	46922	52060.5	5138.5	E2		9	4	1.38553e+06	1383678	1.38737e+06	3696.5	E1
2	4	1.02292e+06	1.02037e+06	1025463	5089.5	E2		9	9	278550	277678	279421	1742.5	E1		6	12	764131	762518	765743	3224.5	E2		6	8	22812	22812	22812	0	E2		9	4	1.47716e+06	1.47587e+06	1478454	2586.5	E1
2	4	1.25177e+06	1.25138e+06	1.25216e+06	786	E2		9	9	394843	394818	394868	49	E1		6	12	787276	786500	788053	1553.5	E2		6	8	389803	388447	391158	2711.5	E2		9	5	213679	212988	214370	1381	E1
2	4	1.33583e+06	1334770	1.33689e+06	2116.5	E2		9	10	90010	89069.5	90950.5	1881	E1		6	12	1.01092e+06	1010352	1011483	1131	E2		6	9	285755	285358	286152	793.5	E2		9	5	430583	429588	431577	1988.5	E1
2	4	1.36579e+06	1.36529e+06	1.36629e+06	1000	E2		9	10	315698	313774	317623	3849.5	E1		6	13	43935.5	42646	45225	2579	E2		6	9	388807	387753	389860	2107.5	E2		9	5	493738	492037	495438	3401.5	E1
2	5	332984	332786	333182	396	E2		9	10	578342	577304	579382	2078	E1		6	13	347083	345370	348796	3425.5	E2		6	10	205589	205589	205589	0	E2		9	5	544782	543392	546171	2778.5	E1
2	6	55179	55179	55179	0	E2		9	11	78968	78501.5	79434.5	933	E1		6	13	501702	500328	503076	2748	E2		6	10	691226	688876	693576	4699.5	E2		9	7	645930	645726	646134	409	E1
2	6	214654	212856	216452	3596	E2		9	12	196716	196110	197322	1212.5	E1		6	13	779422	779075	779768	693.5	E2		6	10	726022	726022	726022	0	E2		9	7	780649	780442	780857	415.5	E1
2	7	122294	122072	122514	442	E2		9	12	257237	256688	257786	1097	E1		6	14	89966.8	87976	91957.5	3981.5	E2		6	11	165002	164479	165524	1045	E2		9	7	913580	911782	915378	3596.5	E1
2	7	398307	396764	399850	3085.5	E2		9	12	637191	635896	638486	2590.5	E1		6	14	156438	156438	156438	0	E2		6	11	50274	49493.5	51054.5	1561	E2		9	7	969014	968501	969527	1026	E1
2	7	420398	419692	421104	1411.5	E2		9	12	871690	870807	872572	1765	E1		6	14	211574	210913	212236	1323	E2		6	11	523435	523435	523435	0	E2		9	8	190972	189435	192508	3073	E1
2	7	637694	637694	637694	0	E2		9	13	67365.2	66336.5	68394	2057.5	E1		6	14	323845	323034	324656	1622.5	E2		6	11	567874	565920	569828	3907.5	E2		9	8	165039	164910	165168	258.5	E1
2	7	679181	677652	680710	3058.5	E2		9	13	193588	192346	194830	2483	E1		6	15	184168	184168	184168	0	E2		6	11	635676	635676	635676	0	E2		9	8	484152	483887	484417	530	E1
2	7	1.04359e+06	1043006	1044167	1161	E2		9	13	552633	552414	552852	438.5	E1		6	15	70857	70557.5	71156.5	599	E2		6	12	320215	316066	324364	8297.5	E2		9	8	517473	516220	518726	2506.5	E1
2	8	129356	129356	129356	0	E2		9	13	751649	750557	752740	2183.5	E1		6	15	288329	287196	289463	2267.5	E2		6	12	375116	375116	375116	0	E2		9	9	166524	165763	167284	1521.5	E1
2	8	70270.5	69951	70590	639	E2		9	13	852763	852390	853136	746	E1		6	15	378489	378489	378489	0	E2		6	12	389254	387765	390744	2978.5	E2		9	9	94232.2	94140	94324.5	184.5	E1
2	8	395998	395278	396718	1441	E2		9	14	45470.8	44661.5	46280	1618.5	E1		6	15	446722	445834	447610	1776.5	E2		6	12	778701	777650	779751	2100.5	E2		9	10	268908	268545	269272	727	E1
2	8	491197	489417	492976	3559.5	E2		9	14	32824.2	29761	35887.5	6126.5	E1		6	15	655696	654452	656940	2487.5	E2		6	12	932601	932249	932954	704.5	E2		9	10	315816	315404	316228	824	E1
2	9	41579.8	40867.5	42292	1424.5	E2		9	15	243051	239836	246266	6429.5	E1		6	15	734928	733049	736808	3759	E2		6	13	168578	165791	171364	5573	E2		9	11	278379	277384	279374	1989.5	E1
2	9	160270	159289	161251	1962	E2		9	15	422177	422126	422229	103.5	E1		6	15	832726	832726	832726	0	E2		6	13	13324.2	11453.5	15195	3741.5	E2		9	11	476467	475768	477167	1399.5	E1
2	9	278552	278552	278552	0	E2		9	15	671316	670708	671924	1215.5	E1		6	15	943969	943969	943969	0	E2		6	13	438142	435428	440856	5427.5	E2		9	12	198292	197914	198670	756.5	E1
2	10	172904	171964	173845	1881	E2		9	15	792222	791140	793304	2163.5	E1		6	15	1042262	1042262	1042262	0	E2		6	13	478239	477569	478910	1340.5	E2		9	12	570867	570415	571319	904	E1
2	10	305743	305419	306067	648	E2		9	15	915834	915028	916639	1610.5	E1		6	16	84187.2	83759	84615.5	856.5	E2		6	13	673750	670363	677137	6774	E2		9	12	892318	891732	892904	1171.5	E1
2	10	378093	372366	383820	11455	E2		9	16	352589	351724	353455	1731.5	E1		6	16	302526	302144	302908	764.5	E2		6	13	858681	858681	858681	0	E2		9	13	342780	342718	342842	123.5	E1
2	10	517342	516792	517892	1099.5	E2		9	16	552514	551205	553824	2618.5	E1		6	16	690733	690733	690733	0	E2		6	14	156596	155232	157960	2728	E2		9	13	552633	552414	552852	438.5	E1
2	10	572046	571036	573057	2021.5	E2		9	16	775536	772022	779050	7028	E1		6	16	808290	808290	808290	0	E2		6	14	703640	703502	703778	276	E2		9	13	826742	826686	826798	112	E1
2	11	89950	89950	89950	0	E2		10	1	35089.2	34188	35990.5	1802.5	E1		6	16	917711	915510	919911	4400.5	E2		6	14	755610	754812	756408	1595.5	E2		9	14	80171.2	78725	81617.5	2892.5	E1
2	11	296718	296028	297407	1378.5	E2		10	1	127852	127726	127977	250.5	E1		7	1	75333	73968.5	76697.5	2729	E2		6	15	271021	269430	272612	3181.5	E2		9	15	128766	128637	128896	259	E1
2	11	384981	384981	384981	0	E2		10	1	169456	168996	169916	920.5	E1		7	2	39018.8	38516.5	39521	1004.5	E2		6	15	447759	447171	448348	1176.5	E2		9	15	314788	312719	316858	4139	E1
2	11	461444	460166	462722	2556.5	E2		10	1	198372	197342	199403	2061	E1		7	2	27051.8	23987.5	30116	6128.5	E2		6	15	772663	770456	774870	4413	E2		9	15	447705	446923	448487	1564	E1
2	12	106042	106042	106042	0	E2		10	2	158243	157551	158935	1384	E1		7	2	159233	157551	160915	3364	E2		6	16	227682	225662	229702	4040.5	E2		9	15	678759	678281	679237	956	E1
2	12	231751	231751	231751	0	E2		10	2	561087	560740	561433	692.5	E1		7	2	466486	466486	466486	0	E2		6	16	132602	131420	133785	2365	E2		9	15	804022	803530	804515	985.5	E1
2	12	245714	245241	246186	945	E2		10	2	734843	733284	736402	3117.5	E1		7	2	650446	649173	651718	2545.5	E2		6	16	375614	375614	375614	0	E2		9	15	833572	832726	834418	1692.5	E1
2	13	137312	137312	137312	0	E2		10	3	57105.5	55724	58487	2763	E1		7	2	736402	736402	736402	0	E2		6	16	786092	786092	786092	0	E2		9	16	358315	356761	359870	3108.5	E1
2	13	15195	15195	15195	0	E2		10	4	672829	672608	673050	442	E1		7	3	147519	147519	147519	0	E2		6	16	856588	852110	861066	8956.5	E2		9	16	453753	451722	455785	4063.5	E1
2	13	192536	191639	193434	1795	E2		10	4	842959	840886	845032	4146.5	E1		7	3	68735	67965	69505	1540	E2		7	1	128769	127342	130196	2853.5	E2		9	16	463674	463240	464108	868.5	E1
2	13	220631	220631	220631	0	E2		10	4	1.2435e+06	1.2426e+06	1244389	1785.5	E1		7	3	206293	205396	207190	1794	E2		7	2	360115	359810	360420	610.5	E2		10	1	132212	130196	134230	4034	E1
2	13	445141	444488	445794	1305.5	E2		10	5	243645	243554	243736	182	E1		7	4	73905	73613	74197	584	E2		7	2	462120	461508	462732	1223.5	E2		10	2	306462	305357	307566	2209	E1
2	14	281570	281570	281570	0	E2		10	5	292014	291158	292870	1711.5	E1		7	4	835815	835438	836192	754.5	E2		7	2	577556	576926	578186	1260	E2		10	2	83362	81566.5	85157.5	3591	E1
2	14	55912.5	55912.5	55912.5	0	E2		10	5	328358	327715	329000	1285.5	E1		7	4	1.2886e+06	1.28761e+06	1289596	1988.5	E2		7	2	723601	723601	723601	0	E2		10	2	371604	371576	371632	55.5	E1
2	14	543409	542810	544007	1196.5	E2		10	5	378424	377888	378959	1071	E1		7	4	1.35037e+06	1348905	1.35184e+06	2935.5	E2		7	4	89519.8	88690	90349.5	1659.5	E2		10	2	473991	473033	474949	1916	E1
2	14	687468	687468	687468	0	E2		10	5	463269	462809	463728	919.5	E1		7	4	1.41786e+06	1.41663e+06	1419084	2452.5	E2		7	4	333906	333507	334304	797	E2		10	2	628554	627661	629448	1786.5	E1
2	14	698314	696997	699630	2633	E2		10	6	74466.5	73781	75152	1371	E1		7	4	1.47712e+06	1.47579e+06	1478454	2660.5	E2		7	4	550245	549002	551487	2484.5	E2		10	2	643637	643413	643862	448.5	E1
2	15	277182	277182	277182	0	E2		10	7	74874.8	74653.5	75096	442.5	E1		7	4	1507337	1506981	1507693	712	E2		7	4	832321	832115	832526	411.5	E2		10	2	680683	679515	681851	2336	E1
2	15	318570	318570	318570	0	E2		10	7	307537	306928	308146	1217	E1		7	5	82744	82382	83106	724	E2		7	4	926224	926224	926224	0	E2		10	3	108118	107646	108590	944	E1
2	15	407494	407494	407494	0	E2		10	7	417426	417336	417517	181.5	E1		7	5	326763	326763	326763	0	E2		7	4	1.1273e+06	1.1273e+06	1.1273e+06	0	E2		10	3	51051.2	50833.5	51269	435.5	E1
2	15	538632	538632	538632	0	E2		10	7	432000	431449	432550	1101.5	E1		7	6	45532	44704.5	46359.5	1655	E2		7	4	1272456	1272456	1272456	0	E2		10	4	198796	197755	199838	2082.5	E1
2	15	774870	774870	774870	0	E2		10	7	457932	457506	458357	850.5	E1		7	6	255678	255056	256300	1244	E2		7	4	1363264	1363264	1363264	0	E2		10	4	230678	230386	230968	582	E1
2	15	988808	986930	990686	3756.5	E2		10	7	625161	624308	626013	1704.5	E1		7	7	273536	272896	274176	1281	E2		7	4	1.43558e+06	1434342	1.43682e+06	2477.5	E2		10	4	522490	521688	523292	1604	E1
2	15	1.02398e+06	1.02306e+06	1024893	1832.5	E2		10	7	651016	650012	652020	2008	E1		7	7	646206	644618	647794	3175.5	E2		7	5	235205	233782	236627	2844.5	E2		10	4	751260	750920	751598	678	E1
2	16	191310	191310	191310	0	E2		10	8	194009	193715	194303	588	E1		7	8	25309.5	25309.5	25309.5	0	E2		7	5	328920	327715	330124	2409	E2		10	4	888980	888083	889877	1794	E1
2	16	786092	786092	786092	0	E2		10	9	166076	165578	166575	997.5	E1		7	8	178624	178206	179042	836	E2		7	5	465550	464786	466315	1529.5	E2		10	4	955134	954193	956075	1882	E1
5	1	132282	132282	132282	0	E2		10	9	250100	249080	251121	2041.5	E1		7	8	423168	422765	423570	805.5	E2		7	5	523011	522436	523586	1149.5	E2		10	4	1.17821e+06	1176536	1.17989e+06	3352.5	E1
5	1	167594	164483	170706	6222.5	E2		10	10	112821	111809	113833	2024	E1		7	9	92902.5	92389	93416	1027	E2		7	6	156175	155777	156573	796	E2		10	4	1.50386e+06	1503801	1.50392e+06	121.5	E1
5	2	160924	160924	160924	0	E2		10	10	236124	234958	237290	2332	E1		7	9	176578	176088	177068	980	E2		7	6	223714	223714	223714	0	E2		10	5	80616.5	79738.5	81494.5	1756	E1
5	2	121803	121148	122458	1310.5	E2		10	10	328856	326962	330750	3789	E1		7	9	337615	336456	338774	2317.5	E2		7	6	243526	242866	244186	1320.5	E2		10	5	491362	491044	491681	637.5	E1
5	2	271165	270106	272224	2117.5	E2		10	10	545939	544372	547506	3134.5	E1		7	9	416202	415061	417343	2282	E2		7	7	163484	163484	163484	0	E2		10	5	565829	565761	565897	136	E1
5	3	74227.8	73394	75061.5	1667.5	E2		10	10	586190	585344	587035	1691	E1		7	10	51353.8	50101	52606.5	2505.5	E2		7	7	347107	345964	348250	2285.5	E2		10	6	74896.2	74684	75108.5	424.5	E1
5	3	52770.5	52770.5	52770.5	0	E2		10	11	369487	368402	370572	2171	E1		7	10	133659	133659	133659	0	E2		7	7	1.02651e+06	1.02603e+06	1.02699e+06	954	E2		10	6	116880	116423	117336	913	E1
5	3	163164	162345	163983	1638	E2		10	12	251791	251424	252158	734.5	E1		7	11	66995	66995	66995	0	E2		7	8	129356	129356	129356	0	E2		10	7	778049	778021	778076	55.5	E1
5	3	213271	213271	213271	0	E2		10	12	543909	543170	544648	1478	E1		7	11	19591.5	18439	20744	2305	E2		7	8	190764	190368	191160	792.5	E2		10	7	894595	892306	896884	4577.5	E1
5	4	28551.5	27806.5	29296.5	1490	E2		10	12	784534	783292	785776	2483	E1		7	11	583061	581514	584608	3094.5	E2		7	8	327843	326412	329274	2861	E2		10	8	99334.2	98866	99802.5	936.5	E1
5	4	141222	140183	142262	2079	E2		10	12	904636	904468	904806	338	E1		7	11	591618	590358	592879	2521	E2		7	8	507606	507606	507606	0	E2		10	8	75715.2	75123	76307.5	1184.5	E1
5	4	392380	391244	393518	2274	E2		10	13	146063	145352	146774	1421.5	E1		7	12	97403.8	96625	98182.5	1557.5	E2		7	9	263396	263396	263396	0	E2		10	8	422843	422116	423570	1455	E1
5	4	524577	523292	525862	2570	E2		10	13	18112	16452	19772	3320	E1		7	12	83871.5	83871.5	83871.5	0	E2		7	9	388310	387753	388866	1113.5	E2		10	9	269494	269436	269552	115.5	E1
5	4	556436	555846	557024	1178	E2		10	13	337333	337111	337554	443.5	E1		7	12	180434	180434	180434	0	E2		7	10	96763	96550	96976	426	E2		10	10	194229	191285	197173	5888	E1
5	4	885746	884550	886942	2391	E2		10	14	88086.8	87645.5	88528	882.5	E1		7	12	288260	288260	288260	0	E2		7	10	335795	334978	336612	1634	E2		10	10	598622	598337	598906	569	E1
5	4	959892	958500	961284	2785	E2		10	14	591038	588175	593902	5727	E1		7	12	524676	523766	525584	1818	E2		7	10	390852	388931	392774	3842.5	E2		10	11	134565	133834	135296	1461	E1
5	4	1166499	1166499	1166499	0	E2		10	14	629357	629334	629380	45.5	E1		7	12	613770	612310	615230	2919	E2		7	10	468131	467382	468880	1498.5	E2		10	11	487624	487338	487908	570	E1
5	4	1233692	1233692	1233692	0	E2		10	15	210394	208484	212302	3818	E1		7	12	839278	836636	841922	5286	E2		7	11	239908	239908	239908	0	E2		10	11	615830	615546	616114	568.5	E1
5	4	1269522	1268774	1270270	1496	E2		10	15	161960	160911	163010	2098.5	E1		7	12	871383	869622	873144	3521.5	E2		7	11	211460	210464	212456	1991	E2		10	12	779428	779106	779751	645	E1
5	4	1479164	1478454	1479874	1420	E2		10	15	288736	288404	289068	664	E1		7	13	46094.8	45205.5	46984	1778.5	E2		7	11	419368	419368	419368	0	E2		10	12	790026	789702	790349	646.5	E1
5	5	80654.8	79815	81494.5	1679.5	E2		10	15	458315	456286	460344	4058	E1		7	13	236328	236055	236602	546.5	E2		7	11	615373	614056	616689	2632.5	E2		10	13	303768	303696	303839	142.5	E1
5	5	69053	66804	71302	4498	E2		10	15	511702	511590	511814	225	E1		7	13	287106	286546	287668	1122	E2		7	12	182023	180434	183612	3178.5	E2		10	13	539254	537129	541378	4249.5	E1
5	5	225883	225584	226183	599.5	E2		10	15	769880	769304	770456	1153	E1		7	13	667240	667240	667240	0	E2		7	12	125612	124885	126339	1454	E2		10	13	696890	695972	697808	1836	E1
5	5	465550	464786	466315	1529.5	E2		10	15	1.01877e+06	1018359	1019186	827	E1		7	13	851872	851353	852390	1037	E2		7	12	187946	186870	189024	2154	E2		10	13	770814	770160	771468	1307.5	E1
5	6	169796	169090	170502	1411.5	E2		10	16	503421	501688	505154	3467	E1		7	14	63706	63706	63706	0	E2		7	12	390744	390744	390744	0	E2		10	14	234250	233294	235206	1911.5	E1
5	6	244186	244186	244186	0	E2		10	16	697917	696950	698884	1933	E1		7	14	518947	515786	522109	6323.5	E2		7	13	236295	233830	238761	4931.5	E2		10	14	392552	392326	392777	451	E1
5	6	251040	251040	251040	0	E2		1	1	36342	36342	36342	0	E2		7	15	83868.5	83868.5	83868.5	0	E2		7	13	449719	448124	451314	3190.5	E2		10	14	500415	498071	502760	4688.5	E1
5	7	140258	140258	140258	0	E2		1	1	128554	126914	130196	3282	E2		7	15	571814	571814	571814	0	E2		7	13	623212	622817	623608	791	E2		10	14	629357	629334	629380	45.5	E1
5	7	22989.5	21679	24300	2621	E2		1	2	157052	156552	157551	998.5	E2		7	15	866818	865946	867691	1745	E2		7	13	795184	795184	795184	0	E2		10	15	225757	224784	226730	1946.5	E1
5	7	248931	248599	249262	663.5	E2		1	2	270068	268495	271642	3147	E2		7	15	986354	984328	988379	4050.5	E2		7	13	861255	860860	861650	790.5	E2		10	15	278377	277645	279108	1463.5	E1
5	7	349722	349722	349722	0	E2		1	2	392114	392114	392114	0	E2		7	16	272206	271278	273134	1856	E2		7	14	301965	300760	303170	2410.5	E2		10	15	462574	462324	462824	499	E1
5	7	596159	594923	597395	2472	E2		1	2	696937	695730	698144	2414	E2		7	16	28836.5	28461	29212	751	E2		7	14	407722	406532	408912	2380	E2		10	15	511702	511590	511814	225	E1
5	7	787887	787436	788338	902	E2		1	3	122410	121696	123124	1428.5	E2		7	16	369806	368758	370854	2096	E2		7	14	547696	547308	548084	777	E2		10	15	748705	747395	750016	2620.5	E1
5	7	808673	807268	810079	2811.5	E2		1	3	89972	86658.5	93285.5	6627	E2		7	16	411392	411392	411392	0	E2		7	14	641874	641396	642352	956.5	E2		10	15	979946	978181	981711	3530	E1
5	7	856490	856490	856490	0	E2		1	4	161830	160587	163073	2486	E2		7	16	654202	653702	654702	1000	E2		7	14	655606	655606	655606	0	E2		10	16	132189	131420	132958	1538	E1
5	8	98942.8	98083	99802.5	1719.5	E2		1	4	41788.8	41475	42102.5	627.5	E2		7	16	773368	773368	773368	0	E2		7	14	733815	732723	734907	2184	E2		10	16	498295	497869	498720	851.5	E1
5	8	235432	235432	235432	0	E2		1	4	523292	523292	523292	0	E2		8	1	198372	197342	199403	2061	E2		7	15	266035	265866	266204	338.5	E2		1	1	68925.5	68925.5	68925.5	0	E2
5	8	333732	332791	334672	1881	E2		1	4	629678	629044	630312	1267	E2		8	2	137350	137350	137350	0	E2		7	15	319293	319293	319293	0	E2		1	1	170302	168996	171607	2611	E2
5	9	136090	134774	137406	2633	E2		1	4	831422	830370	832475	2105	E2		8	2	307566	307566	307566	0	E2		7	15	586854	586720	586990	270	E2		1	2	215520	214269	216771	2502	E2
5	9	386670	386380	386961	581	E2		1	4	1.05129e+06	1.05044e+06	1.05214e+06	1698	E2		8	2	540350	540350	540350	0	E2		7	15	762274	762274	762274	0	E2		1	2	162054	162054	162054	0	E2
5	10	36480	36480	36480	0	E2		1	4	1.47654e+06	1.47462e+06	1478454	3829.5	E2		8	2	634768	634768	634768	0	E2		7	15	1.04152e+06	1040596	1.04245e+06	1857.5	E2		1	2	297126	296654	297598	944	E2
5	10	211688	209788	213588	3800	E2		1	5	377272	376656	377888	1232.5	E2		8	2	761864	761864	761864	0	E2		7	16	114756	113160	116351	3191	E2		1	3	75220	75220	75220	0	E2
5	10	454765	454765	454765	0	E2		1	6	106847	105715	107978	2263.5	E2		8	3	30088.5	28336.5	31840.5	3504	E2		7	16	45814.2	44894	46734.5	1840.5	E2		1	3	46088	46088	46088	0	E2
5	11	212640	212640	212640	0	E2		1	7	284104	282757	285451	2694	E2		8	3	161583	160822	162345	1523.5	E2		7	16	294322	294322	294322	0	E2		1	4	240534	240161	240906	745.5	E2
5	11	402377	401830	402924	1095	E2		1	7	375617	373978	377256	3279	E2		8	4	51059.5	49302.5	52816.5	3514	E2		7	16	542973	540968	544978	4010	E2		1	4	367187	366286	368088	1802.5	E2
5	12	341276	341130	341422	291.5	E2		1	7	678246	677852	678641	789.5	E2		8	4	198536	198536	198536	0	E2		7	16	822703	822703	822703	0	E2		1	4	488756	488756	488756	0	E2
5	12	124582	123232	125932	2700	E2		1	7	1.0033e+06	1.00168e+06	1004926	3248.5	E2		8	4	616613	615992	617233	1240.5	E2		8	1	72553	72553	72553	0	E2		1	4	750312	748466	752159	3693	E2
5	12	398870	398870	398870	0	E2		1	8	74743.8	73180	76307.5	3127.5	E2		8	4	675131	673546	676716	3169.5	E2		8	2	84268.8	83810.5	84727	916.5	E2		1	4	1055611	1055611	1055611	0	E2
5	12	436540	436540	436540	0	E2		1	8	129356	129356	129356	0	E2		8	4	930736	930134	931337	1202.5	E2		8	2	76555.2	72773	80337.5	7564.5	E2		1	4	1.47634e+06	1.47587e+06	1.47682e+06	948	E2
5	12	529106	528165	530046	1881	E2		1	8	477286	477286	477286	0	E2		8	4	1.33828e+06	1337071	1339486	2415	E2		8	2	269365	268495	270235	1740	E2		1	4	1.49763e+06	1.49696e+06	1498307	1346.5	E2
5	12	584877	582130	587624	5495	E2		1	8	489417	489417	489417	0	E2		8	5	34156.8	33173	35140.5	1967.5	E2		8	2	324209	324209	324209	0	E2		1	5	27329	26142.5	28515.5	2373	E2
5	12	611783	609736	613830	4094.5	E2		1	8	523296	523296	523296	0	E2		8	5	72478	70593.5	74362.5	3769	E2		8	2	416278	416278	416278	0	E2		1	5	39460	38941	39979	1038	E2
5	13	77113	76975.5	77250.5	275	E2		1	9	230930	229831	232029	2198	E2		8	5	160506	160506	160506	0	E2		8	2	701482	701482	701482	0	E2		1	5	215288	215288	215288	0	E2
5	13	33723.5	32878.5	34568.5	1690	E2		1	10	180809	180809	180809	0	E2		8	5	328560	328120	329000	880	E2		8	3	226015	224236	227794	3559	E2		1	5	335969	335196	336742	1546.5	E2
5	13	100093	98944.5	101242	2297.5	E2		1	10	573816	572488	575143	2654.5	E2		8	5	434616	434616	434616	0	E2		8	4	158781	158306	159257	951.5	E2		1	6	78746.5	78390.5	79102.5	712	E2
5	13	302223	300918	303528	2611	E2		1	10	717532	717532	717532	0	E2		8	5	523241	522436	524046	1610	E2		8	4	598869	597600	600138	2537	E2		1	6	64588	64150.5	65025.5	875	E2
5	13	749202	748619	749786	1167	E2		1	11	22903	22903	22903	0	E2		8	5	543392	543392	543392	0	E2		8	4	627985	626926	629044	2118.5	E2		1	6	196157	195454	196859	1404.5	E2
5	14	175554	173887	177222	3334.5	E2		1	11	523241	521322	525160	3838.5	E2		8	6	97232	95465	98999	3534	E2		8	4	958152	957618	958685	1067	E2		1	7	40644.5	38405.5	42883.5	4478	E2
5	14	50856.8	49959	51754.5	1795.5	E2		1	12	231751	231751	231751	0	E2		8	7	294222	294222	294222	0	E2		8	4	1.05438e+06	1053808	1.05495e+06	1142.5	E2		1	7	352791	352007	353574	1567.5	E2
5	14	232296	231880	232711	830.5	E2		1	12	258983	257204	260763	3559.5	E2		8	7	677660	676678	678641	1962.5	E2		8	5	226424	225366	227482	2116.5	E2		1	7	358184	356717	359651	2934	E2
5	14	425541	423858	427225	3367.5	E2		1	12	367364	367364	367364	0	E2		8	8	259227	259227	259227	0	E2		8	6	176444	175968	176918	950	E2		1	7	610619	609522	611716	2194.5	E2
5	14	605212	604063	606360	2297.5	E2		1	12	390744	390744	390744	0	E2		8	8	481568	481568	481568	0	E2		8	6	195998	195998	195998	0	E2		1	7	937216	935946	938488	2542	E2
5	15	119997	119997	119997	0	E2		1	12	568702	566990	570415	3425	E2		8	10	178627	178627	178627	0	E2		8	7	99375	99375	99375	0	E2		1	8	160419	160419	160419	0	E2
5	15	55462	55136	55788	652	E2		1	12	702499	699838	705160	5321	E2		8	10	476796	476796	476796	0	E2		8	7	527299	526344	528253	1908.5	E2		1	8	187251	186212	188290	2079	E2
5	15	350724	350180	351268	1088	E2		1	13	432753	431454	434052	2597	E2		8	10	529520	528370	530668	2298	E2		8	7	729793	729793	729793	0	E2		1	8	461846	461846	461846	0	E2
5	15	460387	460135	460639	504	E2		1	13	861660	860860	862460	1600	E2		8	10	574064	573710	574417	707	E2		8	8	72880.2	72666	73094.5	428.5	E2		1	8	489417	489417	489417	0	E2
5	15	586154	585318	586990	1671	E2		1	13	874129	872522	875736	3214.5	E2		8	11	253229	253229	253229	0	E2		8	8	190099	188290	191908	3617	E2		1	9	53634	52635	54633	1998	E2
5	15	944310	943594	945026	1431	E2		1	14	395070	393406	396734	3327	E2		8	11	65487	65487	65487	0	E2		8	9	37675	37160.5	38189.5	1029	E2		1	9	421166	420955	421376	421.5	E2
5	15	1.01877e+06	1018359	1019186	827	E2		1	14	650322	650240	650404	163.5	E2		8	11	496406	496406	496406	0	E2		8	9	183279	181475	185084	3608.5	E2		1	10	101421	100732	102110	1378.5	E2
5	15	1.05102e+06	1050367	1051674	1307	E2		1	15	448355	447171	449538	2367.5	E2		8	11	579822	579822	579822	0	E2		8	9	248461	248461	248461	0	E2		1	10	74996.8	73002.5	76991	3988.5	E2
5	16	224006	224006	224006	0	E2		1	15	490286	485287	495285	9998	E2		8	12	296681	296681	296681	0	E2		8	9	378298	377682	378914	1231.5	E2		1	10	239350	238152	240548	2395.5	E2
5	16	475026	473916	476137	2221.5	E2		1	15	654508	653316	655700	2383.5	E2		8	12	575106	573275	576938	3663	E2		8	9	419862	419862	419862	0	E2		1	10	463628	463628	463628	0	E2
5	16	538068	538068	538068	0	E2		1	15	944310	943594	945026	1431	E2		8	12	604959	604524	605394	869.5	E2		8	11	80143	80143	80143	0	E2		1	10	546842	545542	548142	2599.5	E2
5	16	695544	694840	696247	1406.5	E2		1	15	1043432	1042262	1044602	2340	E2		8	12	626568	626031	627104	1073	E2		8	11	96607.8	95963	97252.5	1289.5	E2		1	11	164479	164479	164479	0	E2
5	16	710784	709454	712114	2659	E2		1	16	428098	428098	428098	0	E2		8	13	610872	610872	610872	0	E2		8	11	345817	345178	346455	1276.5	E2		1	11	22903	22903	22903	0	E2
5	16	840950	838942	842956	4014	E2		1	16	647106	646433	647780	1346.5	E2		8	13	655049	654334	655765	1431.5	E2		8	11	380263	380045	380480	435.5	E2		1	11	181516	181516	181516	0	E2
6	2	51246	51246	51246	0	E2		2	1	87871	87226.5	88515.5	1289	E2		8	13	751263	749786	752740	2954.5	E2		8	11	488434	487908	488959	1050.5	E2		1	11	244386	244386	244386	0	E2
6	2	174115	173574	174656	1083	E2		2	2	38213.8	36921.5	39506	2584.5	E2		8	14	59111	59111	59111	0	E2		8	12	126876	124885	128868	3983	E2		1	11	295214	292985	297442	4457	E2
6	2	416278	416278	416278	0	E2		2	2	346761	344803	348720	3916.5	E2		8	14	427906	426812	429001	2189	E2		8	12	196160	195551	196770	1219	E2		1	11	653055	652438	653672	1234.5	E2
6	2	679515	679515	679515	0	E2		2	2	393580	393580	393580	0	E2		8	14	475205	475205	475205	0	E2		8	12	953582	951897	955268	3371	E2		1	12	790900	789958	791842	1884	E2
6	2	798998	798190	799804	1614	E2		2	2	502597	501246	503948	2703	E2		8	14	483807	482469	485145	2676	E2		8	13	105516	105516	105516	0	E2		1	13	902680	902680	902680	0	E2
6	3	74227.8	73394	75061.5	1667.5	E2		2	2	737830	736402	739259	2857.5	E2		8	14	689786	688800	690772	1971	E2		8	13	381861	380724	382998	2273.5	E2		1	14	233548	233210	233886	675.5	E2
6	3	138079	138079	138079	0	E2		2	4	148126	147928	148324	396	E2		8	14	766824	766824	766824	0	E2		8	13	561305	560857	561753	896	E2		1	14	428054	426518	429590	3073	E2
6	3	227794	227794	227794	0	E2		2	4	64781.5	63989	65574	1585	E2		8	15	172113	169862	174364	4502.5	E2		8	13	702403	699754	705052	5297.5	E2		1	14	542609	541210	544007	2796.5	E2
6	4	133929	133929	133929	0	E2		2	4	549002	549002	549002	0	E2		8	15	443768	441957	445578	3621.5	E2		8	13	839158	839158	839158	0	E2		1	14	766824	766824	766824	0	E2
6	4	86858.5	86319.5	87397.5	1078	E2		2	4	613656	613656	613656	0	E2		8	15	590767	590600	590934	333	E2		8	14	652439	651824	653054	1230	E2		1	15	37890.5	37890.5	37890.5	0	E2
6	4	356518	355414	357622	2208.5	E2		2	4	885226	884550	885902	1352	E2		8	15	738496	736574	740417	3843	E2		8	14	737272	735332	739212	3880.5	E2		1	15	397298	396766	397830	1064	E2
6	4	439772	439174	440370	1196.5	E2		2	4	1184029	1184029	1184029	0	E2		8	15	920680	920680	920680	0	E2		8	15	32666.2	30803	34529.5	3726.5	E2		1	15	571814	571814	571814	0	E2
6	4	790971	790723	791220	496.5	E2		2	4	1382572	1381466	1383678	2212	E2		8	15	1.03657e+06	1034643	1038494	3851	E2		8	15	95916	95388	96444	1056	E2		1	15	975254	975254	975254	0	E2
6	4	1217107	1216703	1217511	808	E2		2	6	80383.8	79102.5	81665	2562.5	E2		8	16	191310	191310	191310	0	E2		8	15	342882	341882	343882	2001	E2		1	16	369930	369128	370732	1604	E2
6	4	1.49802e+06	1497736	1498307	571	E2		2	7	228444	228444	228444	0	E2		8	16	321902	320992	322810	1818	E2		8	15	651174	651174	651174	0	E2		1	16	699522	699522	699522	0	E2
6	5	33580	33173	33987	814	E2		2	7	647794	647794	647794	0	E2		8	16	654702	654702	654702	0	E2		8	15	769880	769304	770456	1153	E2		1	16	751531	750661	752401	1740	E2
6	5	491326	490972	491681	709	E2		2	8	67884.5	66381	69388	3007	E2		8	16	772022	772022	772022	0	E2		8	15	963206	963206	963206	0	E2		2	1	132212	130196	134230	4034	E2
6	5	551340	551050	551630	580	E2		2	8	335725	334672	336778	2105.5	E2		9	1	202662	202045	203279	1234	E2		8	16	74147.2	73757	74537.5	780.5	E2		2	2	74332	73651	75013	1362	E2
6	6	104469	104469	104469	0	E2		2	8	517557	515942	519173	3231.5	E2		9	2	49435.8	49205	49666.5	461.5	E2		8	16	486928	486272	487585	1313	E2		2	2	139904	139550	140257	707	E2
6	6	196306	195454	197158	1703.5	E2		2	9	268184	267348	269020	1671	E2		9	2	480732	480732	480732	0	E2		8	16	785528	785528	785528	0	E2		2	2	526649	525898	527400	1501	E2
6	6	226567	223714	229420	5707	E2		2	10	66742.5	66742.5	66742.5	0	E2		9	2	639235	639235	639235	0	E2		9	1	174270	174270	174270	0	E2		2	2	572439	570982	573896	2915	E2
6	7	226818	225192	228444	3252.5	E2		2	10	372366	372366	372366	0	E2		9	2	786118	785427	786808	1381	E2		9	2	46860.5	46293	47428	1135	E2		2	3	97148.5	97148.5	97148.5	0	E2
6	7	472800	472309	473290	981.5	E2		2	10	466235	465738	466733	995.5	E2		9	3	63252.8	62761	63744.5	983.5	E2		9	2	473991	473033	474949	1916	E2		2	3	57121.5	56195	58048	1853	E2
6	7	610619	609522	611716	2194.5	E2		2	11	46665.2	44857	48473.5	3616.5	E2		9	3	156002	156002	156002	0	E2		9	2	701391	701391	701391	0	E2		2	3	248764	248158	249370	1212	E2
6	7	742171	741255	743086	1831.5	E2		2	11	522896	522356	523435	1078.5	E2		9	3	213271	213271	213271	0	E2		9	2	746796	745982	747610	1627.5	E2		2	4	302779	301908	303650	1741	E2
6	7	949706	949706	949706	0	E2		2	11	640314	638762	641866	3105	E2		9	3	238419	236620	240218	3598.5	E2		9	2	784378	781948	786808	4859.5	E2		2	4	38948.5	38948.5	38948.5	0	E2
6	7	1065291	1065291	1065291	0	E2		2	12	265678	263938	267417	3479	E2		9	3	289372	288712	290033	1321	E2		9	3	78321	78321	78321	0	E2		2	4	931116	930134	932096	1962	E2
6	8	75402.8	74498	76307.5	1809.5	E2		2	12	337157	337157	337157	0	E2		9	4	315904	315904	315904	0	E2		9	3	39787	38250.5	41323.5	3073	E2		2	4	1.35037e+06	1348905	1.35184e+06	2935.5	E2
6	8	81390.8	80827.5	81954	1126.5	E2		2	12	550964	550964	550964	0	E2		9	4	414502	414502	414502	0	E2		9	3	187544	187544	187544	0	E2		2	5	78487	77902	79072	1170	E2
6	8	160076	159488	160663	1175	E2		2	12	1010407	1.00701e+06	1.0138e+06	6795	E2		9	4	540706	540706	540706	0	E2		9	4	106737	105745	107729	1984	E2		2	5	335324	333905	336742	2837	E2
6	8	282880	282880	282880	0	E2		2	12	1.02212e+06	1.02111e+06	1.02313e+06	2018	E2		9	4	678586	676716	680456	3741	E2		9	4	710238	709125	711351	2226	E2		2	5	466628	466628	466628	0	E2
6	8	422490	421410	423570	2161	E2		2	13	149975	148344	151607	3263.5	E2		9	4	727782	726885	728678	1793.5	E2		9	4	850618	850618	850618	0	E2		2	5	527128	525652	528604	2951.5	E2
6	8	487809	486201	489417	3216	E2		2	13	236792	234824	238761	3937	E2		9	4	1.1273e+06	1.1273e+06	1.1273e+06	0	E2		9	4	1011635	1.01096e+06	1.01231e+06	1357	E2		2	6	158210	157876	158545	669.5	E2
6	8	518371	517568	519173	1604.5	E2		2	13	301276	301276	301276	0	E2		9	4	1.43466e+06	1.43422e+06	1.4351e+06	872	E2		9	4	1062548	1062548	1062548	0	E2		2	6	50920	49714.5	52125.5	2411	E2
6	9	76407	76407	76407	0	E2		2	13	409113	408677	409550	872.5	E2		9	5	320418	320418	320418	0	E2		9	4	1.26182e+06	1.26182e+06	1.26182e+06	0	E2		2	6	211210	208548	213874	5326	E2
6	9	187622	187622	187622	0	E2		2	13	646163	644514	647812	3298	E2		9	5	517450	517450	517450	0	E2		9	5	318436	317764	319108	1344	E2		2	7	24105.2	22229.5	25981	3751.5	E2
6	9	259960	259428	260492	1064	E2		2	13	659482	657750	661214	3465	E2		9	5	539530	539130	539930	800	E2		9	5	359297	358824	359770	945	E2		2	7	271495	268814	274176	5363	E2
6	10	98338.5	97780	98897	1117	E2		2	13	667826	666846	668806	1961	E2		9	6	55414.8	54470.5	56359	1888.5	E2		9	5	460698	459442	461954	2512.5	E2		2	8	143043	142568	143519	951.5	E2
6	10	337374	335569	339180	3610.5	E2		2	14	76025	76025	76025	0	E2		9	6	96175.5	96175.5	96175.5	0	E2		9	6	151351	150226	152477	2251.5	E2		2	9	408292	407909	408675	766	E2
6	10	466609	466046	467171	1124.5	E2		2	14	490423	489528	491318	1790.5	E2		9	7	201348	199412	203284	3872	E2		9	7	292302	292302	292302	0	E2		2	11	78381.5	78381.5	78381.5	0	E2
6	10	572568	571426	573710	2284	E2		2	14	635470	633164	637778	4614	E2		9	7	449520	447934	451108	3174	E2		9	7	492083	491524	492642	1118	E2		2	11	149468	147860	151076	3215	E2
6	10	717532	717532	717532	0	E2		2	14	731363	730003	732723	2720	E2		9	7	672190	672190	672190	0	E2		9	7	504079	504079	504079	0	E2		2	11	601764	601764	601764	0	E2
6	11	31521.8	30745.5	32298	1552.5	E2		2	15	219190	219190	219190	0	E2		9	7	785204	783828	786580	2752	E2		9	7	609479	607242	611716	4475	E2		2	12	531179	531179	531179	0	E2
6	11	216571	215037	218104	3067.5	E2		2	15	284966	284859	285072	213.5	E2		9	8	79418.5	78009.5	80827.5	2818	E2		9	7	737339	737339	737339	0	E2		2	12	815834	815552	816115	563	E2
6	11	525160	525160	525160	0	E2		2	15	484912	482930	486893	3962.5	E2		9	8	282614	282614	282614	0	E2		9	7	820644	820644	820644	0	E2		2	12	1015042	1015042	1015042	0	E2
6	11	590358	590358	590358	0	E2		2	15	800756	800756	800756	0	E2		9	8	354767	353592	355941	2348.5	E2		9	7	1.04704e+06	1.04617e+06	1047914	1747.5	E2		2	13	391877	391877	391877	0	E2
6	12	178748	177063	180434	3371	E2		2	15	966701	966147	967256	1108.5	E2		9	8	400569	400569	400569	0	E2		9	8	360674	360048	361302	1254	E2		2	13	510316	509402	511230	1828	E2
6	12	691050	690632	691468	837	E2		2	15	981430	981150	981711	561	E2		9	8	512152	511165	513140	1974.5	E2		9	9	167220	167220	167220	0	E2		2	13	593751	591624	595878	4253.5	E2
6	12	708086	707144	709028	1885	E2		2	16	120576	120432	120720	287.5	E2		9	9	141622	141622	141622	0	E2		9	9	321055	319826	322283	2456.5	E2		2	13	841872	840844	842900	2055	E2
6	12	853307	853307	853307	0	E2		2	16	754142	752840	755443	2602.5	E2		9	10	163188	162483	163894	1411	E2		9	10	35386.2	34292.5	36480	2187.5	E2		2	14	160262	160262	160262	0	E2
6	13	208662	207344	209981	2637	E2		2	16	898756	898756	898756	0	E2		9	10	36480	36480	36480	0	E2		9	10	97117.2	95337.5	98897	3559.5	E2		2	14	81617.5	81617.5	81617.5	0	E2
6	13	38158.2	37609.5	38707	1097.5	E2		3	1	113298	112590	114004	1414	E2		9	10	302343	300679	304006	3327.5	E2		9	10	290271	288919	291622	2703.5	E2		2	14	355246	354436	356056	1621	E2
6	13	377138	375526	378751	3225	E2		3	1	119772	118945	120598	1653	E2		9	10	577594	575872	579316	3443.5	E2		9	10	352480	351608	353352	1744.5	E2		2	14	451224	449482	452966	3484	E2
6	13	810962	809232	812692	3459	E2		3	1	203279	203279	203279	0	E2		9	10	672955	672955	672955	0	E2		9	11	265143	263449	266837	3388	E2		2	14	606166	605546	606786	1239	E2
6	13	915593	915010	916176	1165	E2		3	3	138456	137332	139580	2248.5	E2		9	11	30339	29195	31483	2288	E2		9	11	389366	389366	389366	0	E2		2	14	684665	684665	684665	0	E2
6	14	77375	76025	78725	2700	E2		3	3	17170	17170	17170	0	E2		9	11	167902	167520	168284	764.5	E2		9	11	477386	475903	478870	2966.5	E2		2	14	766824	766824	766824	0	E2
6	14	374323	373450	375196	1745.5	E2		3	4	356980	356337	357622	1285	E2		9	11	319798	319798	319798	0	E2		9	12	158612	158612	158612	0	E2		2	15	662032	662032	662032	0	E2
6	14	548544	548544	548544	0	E2		3	4	539305	539305	539305	0	E2		9	12	140886	139560	142212	2651.5	E2		9	13	318912	318912	318912	0	E2		2	16	106433	104844	108022	3177.5	E2
6	14	733815	732723	734907	2184	E2		3	4	600138	600138	600138	0	E2		9	12	97961.8	97741	98182.5	441.5	E2		9	13	699754	699754	699754	0	E2		2	16	170444	169492	171396	1903.5	E2
6	15	218767	218344	219190	845	E2		3	4	769560	769560	769560	0	E2		9	12	206201	206201	206201	0	E2		9	14	216930	216930	216930	0	E2		2	16	216445	216326	216565	239.5	E2
6	15	571814	571814	571814	0	E2		3	5	28568.8	28352	28785.5	433.5	E2		9	12	265151	264750	265552	802.5	E2		9	14	318168	318168	318168	0	E2		2	16	366408	366408	366408	0	E2
6	15	639252	639016	639488	472	E2		3	5	182992	182992	182992	0	E2		9	12	341042	339974	342110	2136	E2		9	14	531359	530370	532348	1978	E2		2	16	528166	528166	528166	0	E2
6	15	774870	774870	774870	0	E2		3	5	236627	236627	236627	0	E2		9	12	431965	431965	431965	0	E2		9	14	723534	722942	724126	1183.5	E2		2	16	690956	690956	690956	0	E2
6	15	795601	794668	796534	1866.5	E2		3	5	341702	341702	341702	0	E2		9	12	777872	777001	778744	1742.5	E2		9	15	218987	218987	218987	0	E2		3	1	130842	130842	130842	0	E2
6	15	913496	913496	913496	0	E2		3	6	96183.8	95465	96902.5	1437.5	E2		9	12	852513	851300	853725	2424.5	E2		9	15	426998	426998	426998	0	E2		3	2	70325.5	69694	70957	1263	E2
6	16	163826	163826	163826	0	E2		3	7	35267.5	35267.5	35267.5	0	E2		9	12	1.05427e+06	1.05427e+06	1.05427e+06	0	E2		9	15	738073	737417	738730	1312.5	E2		3	2	287500	287500	287500	0	E2
6	16	145552	144900	146204	1304	E2		3	7	210424	209475	211372	1897	E2		9	13	174908	174908	174908	0	E2		9	15	891038	890232	891843	1611	E2		3	2	497444	497444	497444	0	E2
6	16	599444	599444	599444	0	E2		3	8	29701.8	29499	29904.5	405.5	E2		9	13	169694	169093	170294	1201	E2		9	15	1025905	1024893	1026917	2024	E2		3	2	652059	650690	653428	2737	E2
6	16	719650	717714	721586	3871.5	E2		3	8	402278	400569	403988	3418.5	E2		9	13	335368	334030	336706	2676.5	E2		9	16	138328	137369	139286	1917	E2		3	2	761864	761864	761864	0	E2
7	1	132461	132461	132461	0	E2		3	9	192251	190980	193521	2540.5	E2		9	13	752740	752740	752740	0	E2		9	16	612903	612903	612903	0	E2		3	3	76757.5	76757.5	76757.5	0	E2
7	2	43104.5	42511.5	43697.5	1186	E2		3	9	369546	369234	369859	625	E2		9	13	774532	774532	774532	0	E2		9	16	715182	715182	715182	0	E2		3	4	50795	50213	51377	1164	E2
7	2	11024.2	10650.5	11398	747.5	E2		3	9	405730	404810	406650	1841	E2		9	14	155232	155232	155232	0	E2		9	16	785528	785528	785528	0	E2		3	4	239590	239234	239946	711	E2
7	2	140110	138438	141783	3345.5	E2		3	10	56316.5	56316.5	56316.5	0	E2		9	14	77375	76025	78725	2700	E2		9	16	810960	808290	813629	5339	E2		3	4	894102	894102	894102	0	E2
7	2	193938	193258	194618	1360	E2		3	10	337832	336486	339180	2694	E2		9	14	181790	180354	183225	2870.5	E2		11	1	72553	72553	72553	0	E2		3	4	1.4386e+06	1.4386e+06	1.4386e+06	0	E2
7	2	340793	340474	341112	637.5	E2		3	10	472392	467986	476796	8810	E2		9	14	201611	201324	201898	574	E2		11	1	143585	142832	144339	1507.5	E2		3	5	68844.5	68533	69156	623	E2
7	2	635680	635680	635680	0	E2		3	11	79434.5	79434.5	79434.5	0	E2		9	14	297103	296705	297501	796	E2		11	2	256322	256048	256596	548.5	E2		3	6	158336	157472	159200	1728.5	E2
7	3	57249.8	56012.5	58487	2474.5	E2		3	11	118559	117315	119804	2488.5	E2		9	14	465348	464590	466108	1518	E2		11	2	418238	416278	420199	3921.5	E2		3	6	248806	248806	248806	0	E2
7	3	82368.2	82109	82627.5	518.5	E2		3	12	275994	274846	277140	2294	E2		9	14	734907	734907	734907	0	E2		11	4	133929	133929	133929	0	E2		3	7	81235.2	80699.5	81771	1071.5	E2
7	3	190540	189856	191224	1367.5	E2		3	12	608157	608010	608304	294	E2		9	15	48464.5	47117.5	49811.5	2694	E2		11	4	212598	212399	212797	398	E2		3	7	294222	294222	294222	0	E2
7	3	213322	213322	213322	0	E2		3	12	703666	701402	705930	4528	E2		9	15	37866	37866	37866	0	E2		11	4	429089	427663	430514	2851.5	E2		3	7	663271	663271	663271	0	E2
7	3	289890	289746	290033	287	E2		3	12	765106	764040	766170	2130	E2		9	15	187856	187856	187856	0	E2		11	4	524201	523292	525110	1818	E2		3	8	462823	462094	463553	1459.5	E2
7	4	164278	163934	164622	687	E2		3	12	913344	912760	913927	1167	E2		9	15	259737	258324	261150	2825.5	E2		11	4	599998	598988	601008	2020	E2		3	8	483427	483258	483596	338.5	E2
7	4	264078	263288	264868	1579.5	E2		3	13	30370.5	29235	31506	2271	E2		9	15	547468	545732	549204	3472.5	E2		11	4	1166499	1166499	1166499	0	E2		3	9	93840.5	92693	94988	2295	E2
7	4	407730	407730	407730	0	E2		3	13	259931	259931	259931	0	E2		9	15	634224	633940	634509	569	E2		11	4	1.41537e+06	1412869	1.41787e+06	4999.5	E2		3	9	102459	101982	102935	952.5	E2
7	4	517111	517111	517111	0	E2		3	13	683019	683019	683019	0	E2		9	15	944310	943594	945026	1431	E2		11	4	1.49052e+06	1.48918e+06	1.49187e+06	2682	E2		3	9	212327	212327	212327	0	E2
7	4	714392	714120	714663	543	E2		3	13	876575	875736	877414	1678.5	E2		9	16	297439	296886	297992	1105.5	E2		11	5	43738.5	43738.5	43738.5	0	E2		3	9	267570	266224	268916	2691.5	E2
7	4	811604	811364	811844	480	E2		3	14	54610.8	53309	55912.5	2603.5	E2		9	16	138328	137369	139286	1917	E2		11	5	470404	467866	472944	5078	E2		3	9	399048	397680	400417	2737.5	E2
7	4	923396	923396	923396	0	E2		3	14	280916	280916	280916	0	E2		9	16	449971	449646	450295	648.5	E2		11	8	40824.5	35977	45672	9695	E2		3	10	145638	145638	145638	0	E2
7	4	1.1273e+06	1.1273e+06	1.1273e+06	0	E2		3	14	776578	776578	776578	0	E2		9	16	483403	482757	484050	1292.5	E2		11	8	46557.5	46149.5	46965.5	816	E2		3	10	637945	636813	639077	2264	E2
7	5	65105.5	63407	66804	3397	E2		3	15	657656	657656	657656	0	E2		9	16	790996	785528	796464	10936.5	E2		11	8	75473.5	74791	76156	1365	E2		3	11	20115.5	19487	20744	1257	E2
7	5	27825	26864.5	28785.5	1921	E2		3	15	721676	720761	722592	1830.5	E2		10	1	58054.8	57412	58697.5	1285.5	E2		11	8	235432	235432	235432	0	E2		3	12	49304.2	48189	50419.5	2230.5	E2
7	5	280100	279486	280714	1228	E2		3	16	162506	162506	162506	0	E2		10	2	164572	164572	164572	0	E2		11	9	314442	313378	315504	2126	E2		3	12	230194	228638	231751	3113.5	E2
7	5	473416	473416	473416	0	E2		3	16	86608.5	85849	87368	1519	E2		10	2	84288.5	84124.5	84452.5	328	E2		11	9	384084	384084	384084	0	E2		3	12	448103	447100	449106	2005.5	E2
7	5	491031	490381	491681	1300	E2		3	16	707505	705556	709454	3898.5	E2		10	2	193649	193649	193649	0	E2		11	10	247800	246521	249079	2558	E2		3	12	645588	644922	646252	1330	E2
7	6	45024.5	44470	45579	1109	E2		3	16	819420	819420	819420	0	E2		10	2	306462	305357	307566	2209	E2		11	10	395874	395606	396142	536	E2		3	12	828282	826898	829664	2766	E2
7	6	68280	68280	68280	0	E2		4	1	66624.5	66624.5	66624.5	0	E2		10	2	496497	495310	497685	2375.5	E2		11	10	660100	659220	660978	1758	E2		3	13	99259	99259	99259	0	E2
7	6	167220	165938	168502	2564.5	E2		4	1	167363	164432	170293	5860.5	E2		10	3	105291	104501	106081	1580	E2		11	11	163703	162927	164479	1552	E2		3	13	77678.5	77199.5	78157.5	958	E2
7	6	211337	209818	212856	3038.5	E2		4	2	722868	721842	723894	2052.5	E2		10	4	198796	197755	199838	2082.5	E2		11	11	213854	213420	214289	869	E2		3	13	347791	346786	348796	2010.5	E2
7	6	244186	244186	244186	0	E2		4	3	173603	173603	173603	0	E2		10	4	346885	346422	347348	927	E2		11	12	264783	263938	265628	1690.5	E2		3	13	518682	517978	519386	1408.5	E2
7	7	170342	169612	171072	1460.5	E2		4	3	104501	104501	104501	0	E2		10	4	488756	488756	488756	0	E2		11	12	877488	876417	878558	2141	E2		3	14	346770	346438	347102	664	E2
7	7	277384	276000	278768	2769	E2		4	3	280386	278605	282168	3562.5	E2		10	4	894714	891647	897780	6133	E2		11	13	30587.2	29668.5	31506	1837.5	E2		3	14	353338	353338	353338	0	E2
7	7	299742	299045	300439	1394	E2		4	4	77093.8	77013.5	77174	160.5	E2		10	4	931855	930134	933576	3441.5	E2		11	13	17483.5	15195	19772	4577	E2		3	14	605822	605822	605822	0	E2
7	7	593776	593776	593776	0	E2		4	4	159446	158306	160587	2281.5	E2		10	4	976442	976442	976442	0	E2		11	13	544901	543929	545872	1943.5	E2		3	14	684665	684665	684665	0	E2
7	7	609479	607242	611716	4475	E2		4	4	929821	928872	930770	1897.5	E2		10	4	1240469	1239744	1241194	1450	E2		11	13	701153	701153	701153	0	E2		3	15	171622	171374	171869	495	E2
7	7	717670	717670	717670	0	E2		4	4	1.03099e+06	1025463	1036518	11055	E2		10	4	1.35569e+06	1.35497e+06	1356412	1442.5	E2		11	13	850210	850210	850210	0	E2		3	15	217096	217096	217096	0	E2
7	7	764677	762648	766706	4058	E2		4	4	1223283	1223283	1223283	0	E2		10	4	1477085	1.47587e+06	1.4783e+06	2435	E2		11	13	900690	898824	902556	3732	E2		3	15	607740	605602	609877	4274.5	E2
7	7	802146	800927	803365	2438	E2		4	4	1289596	1289596	1289596	0	E2		10	5	28198	27438	28958	1520	E2		11	14	117980	117494	118465	971	E2		3	15	1.04238e+06	1041452	1.04331e+06	1857.5	E2
7	8	246026	246026	246026	0	E2		4	5	27993	26864.5	29121.5	2257	E2		10	5	68757	68368	69146	778	E2		11	14	48888.2	47875	49901.5	2026.5	E2		3	16	260706	259618	261794	2177	E2
7	8	48634.2	47777.5	49491	1713.5	E2		4	5	409621	409340	409902	561.5	E2		10	5	378337	377714	378959	1244.5	E2		11	14	308539	308539	308539	0	E2		3	16	372530	371056	374004	2948	E2
7	9	199682	198668	200696	2028.5	E2		4	7	50224.8	48389.5	52060	3670.5	E2		10	5	474034	474034	474034	0	E2		11	15	278636	277645	279627	1982	E2		3	16	576419	576100	576738	639	E2
7	9	251121	251121	251121	0	E2		4	7	211208	210030	212385	2355	E2		10	6	55414.8	54470.5	56359	1888.5	E2		11	15	315550	314242	316858	2616	E2		3	16	639615	638288	640942	2654.5	E2
7	9	311548	311548	311548	0	E2		4	7	228444	228444	228444	0	E2		10	7	58898.5	58898.5	58898.5	0	E2		11	15	377964	377964	377964	0	E2		4	2	30245	30245	30245	0	E2
7	9	399176	397936	400417	2481	E2		4	7	452452	451108	453798	2690	E2		10	7	36424.2	34443	38405.5	3962.5	E2		11	15	468970	468660	469281	621.5	E2		4	2	217456	216771	218140	1369.5	E2
7	9	421947	421376	422518	1141	E2		4	7	944448	943304	945592	2288	E2		10	7	253912	253538	254286	748	E2		11	15	586350	584648	588052	3405	E2		4	2	247760	246698	248823	2125.5	E2
7	10	330686	329258	332114	2856.5	E2		4	7	1018197	1017944	1018450	506	E2		10	7	511854	511854	511854	0	E2		11	15	1.00624e+06	1.00624e+06	1.00624e+06	0	E2		4	2	324209	324209	324209	0	E2
7	10	389220	389220	389220	0	E2		4	8	483316	481628	485002	3374	E2		10	7	668265	667226	669304	2078.5	E2		11	16	48368.5	45546	51191	5645	E2		4	2	350375	350375	350375	0	E2
7	10	699596	698752	700440	1687	E2		4	9	188892	187622	190162	2540.5	E2		10	7	903646	903172	904122	950	E2		11	16	121534	121338	121729	390.5	E2		4	2	486641	486641	486641	0	E2
7	11	119188	119188	119188	0	E2		4	9	415432	414826	416037	1210.5	E2		10	8	68352.2	67335.5	69369	2033.5	E2		11	16	505915	505154	506676	1521	E2		4	2	570064	570064	570064	0	E2
7	11	172600	170928	174272	3344.5	E2		4	10	301018	300679	301356	677	E2		10	8	153618	153618	153618	0	E2		11	16	841238	838942	843533	4590.5	E2		4	2	798998	798190	799804	1614	E2
7	11	253229	253229	253229	0	E2		4	11	588954	587551	590358	2807	E2		10	8	303138	302244	304032	1787.5	E2		12	2	84071.5	83551	84592	1041	E2		4	3	199274	199274	199274	0	E2
7	11	579822	579822	579822	0	E2		4	12	91003.5	91003.5	91003.5	0	E2		10	9	249535	249080	249991	911.5	E2		12	2	45863.8	45493	46234.5	741.5	E2		4	3	262734	261931	263536	1605	E2
7	11	599157	596550	601764	5214	E2		4	12	85895.2	84688.5	87102	2413.5	E2		10	10	108500	106849	110152	3303	E2		12	2	193977	193258	194697	1439.5	E2		4	4	65841.2	65677	66005.5	328.5	E2
7	11	618808	617981	619634	1653.5	E2		4	12	992730	990352	995107	4754.5	E2		10	10	234461	234058	234863	804.5	E2		12	2	515443	514623	516263	1640	E2		4	4	144885	144885	144885	0	E2
7	12	90625	90246.5	91003.5	757	E2		4	13	213758	213284	214232	948	E2		10	10	387535	386138	388931	2792.5	E2		12	2	563982	563670	564296	626	E2		4	4	163122	161624	164622	2998	E2
7	12	85179.5	85179.5	85179.5	0	E2		4	13	406153	403628	408677	5048.5	E2		10	11	282622	281240	284005	2765.5	E2		12	3	212035	210800	213271	2471.5	E2		4	4	286234	285702	286765	1062.5	E2
7	12	174702	174290	175116	826	E2		4	13	803347	801816	804878	3063	E2		10	11	341248	339816	342680	2864.5	E2		12	3	229160	229160	229160	0	E2		4	4	842112	840886	843338	2453	E2
7	12	259808	258092	261522	3430	E2		4	13	873570	872522	874619	2097.5	E2		10	11	524298	523435	525160	1725	E2		12	4	294111	293404	294818	1413.5	E2		4	4	1.05608e+06	1054923	1.05724e+06	2321.5	E2
7	12	499598	499598	499598	0	E2		4	14	337122	336779	337464	685	E2		10	11	601764	601764	601764	0	E2		12	4	493500	493500	493500	0	E2		4	4	1166499	1166499	1166499	0	E2
7	12	570789	570415	571163	748	E2		4	14	547520	546956	548084	1129	E2		10	12	28953.2	27699.5	30207	2507.5	E2		12	4	819191	817862	820519	2656.5	E2		4	5	34297.8	32721.5	35874	3152.5	E2
7	12	680876	679704	682050	2346	E2		4	14	738020	736828	739212	2384.5	E2		10	12	323528	322500	324556	2056	E2		12	4	1029242	1029242	1029242	0	E2		4	5	369284	367036	371532	4497	E2
7	12	784825	783874	785776	1901.5	E2		4	15	86202.2	83868.5	88536	4667.5	E2		10	12	415719	414792	416646	1854	E2		12	4	1.10072e+06	1.10072e+06	1.10072e+06	0	E2		4	6	40236	39093.5	41378.5	2285	E2
7	12	1.01242e+06	1.01219e+06	1012644	455.5	E2		4	15	37890.5	37890.5	37890.5	0	E2		10	12	543728	542808	544648	1840	E2		12	4	1.44907e+06	1448399	1449750	1351	E2		4	6	116560	115030	118090	3060	E2
7	13	410580	410152	411009	857.5	E2		4	15	267763	266788	268738	1950	E2		10	12	566604	566268	566940	672	E2		12	5	42575.5	41412.5	43738.5	2326	E2		4	6	211305	209818	212793	2975.5	E2
7	13	500122	499242	501002	1760	E2		4	15	403237	401886	404587	2700.5	E2		10	12	901900	900901	902899	1998	E2		12	5	185182	184117	186246	2129	E2		4	7	94974.8	94355	95594.5	1239.5	E2
7	13	623212	622817	623608	791	E2		4	15	915068	913496	916639	3142.5	E2		10	13	100415	98624.5	102205	3580.5	E2		12	5	192063	190808	193318	2509	E2		4	7	40052.5	38405.5	41699.5	3294	E2
7	13	675612	674558	676665	2107	E2		4	16	155355	155355	155355	0	E2		10	13	341983	341983	341983	0	E2		12	5	354260	354022	354498	475.5	E2		4	7	108147	107618	108676	1058.5	E2
7	13	716284	715394	717174	1780.5	E2		4	16	40047	40047	40047	0	E2		10	13	408034	406790	409279	2489	E2		12	6	222008	220304	223714	3410	E2		4	7	141862	140170	143554	3384	E2
7	13	774173	774173	774173	0	E2		4	16	298562	298562	298562	0	E2		10	13	625507	624082	626931	2848.5	E2		12	7	236138	235655	236620	965	E2		4	7	271384	270813	271956	1142.5	E2
7	14	26574.8	25517.5	27632	2114.5	E2		4	16	339317	338296	340337	2040.5	E2		10	14	52428	52034	52822	788	E2		12	7	228444	228444	228444	0	E2		4	7	375651	375651	375651	0	E2
7	14	301822	300760	302884	2125	E2		4	16	494576	492910	496241	3331	E2		10	14	174322	173050	175593	2543	E2		12	7	281924	281092	282757	1665	E2		4	7	624904	624904	624904	0	E2
7	14	766824	766824	766824	0	E2		5	1	202045	202045	202045	0	E2		10	14	675692	674324	677060	2735.5	E2		12	7	329543	327180	331906	4727	E2		4	8	51793.5	51793.5	51793.5	0	E2
7	15	37890.5	37890.5	37890.5	0	E2		5	2	191117	188976	193258	4281.5	E2		10	15	187856	187856	187856	0	E2		12	7	484964	484214	485714	1499	E2		4	8	246026	246026	246026	0	E2
7	15	303004	302478	303529	1050.5	E2		5	2	117527	117271	117784	512.5	E2		10	15	43117.8	42680.5	43555	874.5	E2		12	7	609479	607242	611716	4475	E2		4	8	280906	278932	282880	3948	E2
7	15	542642	538632	546652	8019.5	E2		5	2	790259	790259	790259	0	E2		10	15	444968	444968	444968	0	E2		12	8	272662	272662	272662	0	E2		4	9	254698	253278	256118	2839.5	E2
7	15	591505	589729	593282	3552.5	E2		5	3	77690.2	77239	78141.5	902.5	E2		10	15	825518	824084	826952	2869	E2		12	9	230930	229831	232029	2198	E2		4	9	55762.5	54865.5	56659.5	1794	E2
7	15	683838	681731	685946	4214.5	E2		5	4	507574	506611	508538	1926.5	E2		10	16	76109.5	75374.5	76844.5	1470	E2		12	9	249049	248108	249991	1883.5	E2		4	10	58995	58437	59553	1116	E2
7	15	780883	780576	781190	615	E2		5	4	837286	835205	839366	4161	E2		10	16	135358	135358	135358	0	E2		12	9	399708	398998	400417	1418.5	E2		4	10	633628	632268	634988	2720	E2
7	15	956183	956183	956183	0	E2		5	4	1.30218e+06	1.30192e+06	1.30245e+06	528	E2		10	16	432509	431526	433492	1965.5	E2		12	10	102279	100582	103977	3395.5	E2		4	11	139017	135296	142738	7443	E2
7	16	69341.2	68394.5	70288	1893.5	E2		5	5	474034	474034	474034	0	E2		10	16	785528	785528	785528	0	E2		12	10	312990	312711	313269	558	E2		4	11	50273.2	48473.5	52073	3599.5	E2
7	16	138792	138298	139286	987.5	E2		5	6	159704	158107	161302	3194.5	E2		11	1	130299	130299	130299	0	E2		12	10	453858	452951	454765	1814	E2		4	12	65914.2	65474.5	66354	879.5	E2
7	16	191310	191310	191310	0	E2		5	6	48358.8	47327	49390.5	2063.5	E2		11	2	171636	170616	172656	2039.5	E2		12	11	177864	177864	177864	0	E2		4	12	321275	320050	322500	2449.5	E2
7	16	425780	424142	427419	3277.5	E2		5	7	89405.5	89405.5	89405.5	0	E2		11	2	180997	180008	181985	1976.5	E2		12	11	191724	190831	192617	1786	E2		4	12	515286	514076	516496	2421	E2
7	16	534260	533424	535096	1672.5	E2		5	7	164303	164303	164303	0	E2		11	2	246406	246116	246698	582	E2		12	11	371134	370596	371673	1077	E2		4	12	612405	611510	613299	1788.5	E2
7	16	648991	647980	650001	2020.5	E2		5	7	273536	272896	274176	1281	E2		11	2	391024	391024	391024	0	E2		12	12	124886	122943	126828	3885	E2		4	12	898424	898424	898424	0	E2
7	16	821062	819420	822703	3282.5	E2		5	7	526410	524566	528253	3686.5	E2		11	2	480422	480156	480688	533	E2		12	12	253554	253044	254064	1019	E2		4	13	79511	78047	80975	2928	E2
8	1	60914.5	60580.5	61248.5	668	E2		5	7	655920	655920	655920	0	E2		11	2	651439	651439	651439	0	E2		12	12	438496	438496	438496	0	E2		4	13	560250	559671	560829	1158	E2
8	1	202045	202045	202045	0	E2		5	8	293554	293554	293554	0	E2		11	3	60367	58487	62247	3760	E2		12	12	625466	624900	626031	1130.5	E2		4	13	864030	864030	864030	0	E2
8	2	761864	761864	761864	0	E2		5	8	423882	423570	424194	623.5	E2		11	3	24835.5	22670	27001	4331	E2		12	12	838123	837227	839020	1792.5	E2		4	14	543043	542079	544007	1928	E2
8	3	156002	156002	156002	0	E2		5	8	462459	461846	463072	1226.5	E2		11	3	95933.8	94992	96875.5	1883.5	E2		12	12	854452	853307	855598	2291	E2		4	14	664864	664864	664864	0	E2
8	4	230864	230010	231718	1707	E2		5	9	317399	317037	317760	723.5	E2		11	3	156002	156002	156002	0	E2		12	12	903500	902533	904468	1934.5	E2		4	15	135571	134910	136232	1322.5	E2
8	4	315904	315904	315904	0	E2		5	10	48587.5	48097	49078	981	E2		11	3	223668	223668	223668	0	E2		12	12	1.01125e+06	1.00985e+06	1012644	2794.5	E2		4	15	247127	246340	247914	1573	E2
8	4	368088	368088	368088	0	E2		5	11	190586	188645	192527	3882	E2		11	4	294372	293044	295698	2654	E2		12	13	241070	241070	241070	0	E2		4	15	268519	267608	269430	1822.5	E2
8	4	511178	511178	511178	0	E2		5	11	228886	228886	228886	0	E2		11	4	632390	632390	632390	0	E2		12	13	353863	352996	354730	1734.5	E2		4	15	460344	460344	460344	0	E2
8	4	552159	551665	552652	987.5	E2		5	11	401922	400920	402924	2004.5	E2		11	4	700688	699545	701830	2285.5	E2		12	13	412052	412052	412052	0	E2		4	15	962862	962862	962862	0	E2
8	4	631809	630312	633306	2995	E2		5	11	526040	525160	526920	1760.5	E2		11	4	934058	934058	934058	0	E2		12	13	554168	552414	555921	3507	E2		4	15	1048908	1048908	1048908	0	E2
8	4	654816	653711	655921	2210	E2		5	12	300720	299724	301715	1990.5	E2		11	4	1062548	1062548	1062548	0	E2		12	13	696233	696233	696233	0	E2		4	16	73672.8	72808	74537.5	1729.5	E2
8	4	811717	811200	812235	1035.5	E2		5	12	728101	727217	728984	1767.5	E2		11	4	1077789	1077789	1077789	0	E2		12	13	757039	756571	757508	936.5	E2		4	16	29592	29510	29674	164	E2
8	4	1.10072e+06	1.10072e+06	1.10072e+06	0	E2		5	12	954042	952816	955268	2451.5	E2		11	4	1.27715e+06	1276039	1.27826e+06	2223.5	E2		12	13	817309	814736	819882	5146.5	E2		4	16	129519	129519	129519	0	E2
8	4	1.21118e+06	1.21118e+06	1.21118e+06	0	E2		5	13	320731	320073	321390	1316.5	E2		11	4	1.29656e+06	1.29656e+06	1.29656e+06	0	E2		12	13	875306	874619	875992	1373.5	E2		4	16	252560	252560	252560	0	E2
8	4	1.28013e+06	1279414	1280853	1439	E2		5	14	91957.5	91957.5	91957.5	0	E2		11	4	1367386	1367386	1367386	0	E2		12	13	904871	904188	905554	1365.5	E2		4	16	290333	290333	290333	0	E2
8	4	1.29282e+06	1291898	1.29374e+06	1844.5	E2		5	14	379124	377963	380286	2322.5	E2		11	5	230073	230073	230073	0	E2		12	14	119600	119600	119600	0	E2		4	16	517412	516378	518446	2068	E2
8	4	1.41185e+06	1.41083e+06	1412869	2034.5	E2		5	15	83868.5	83868.5	83868.5	0	E2		11	5	475830	475830	475830	0	E2		12	14	49901.5	49901.5	49901.5	0	E2		4	16	913430	911349	915510	4161.5	E2
8	4	1.42396e+06	1423056	1.42486e+06	1806.5	E2		5	15	444312	443870	444752	882	E2		11	6	124253	122791	125714	2923.5	E2		12	14	298654	298320	298988	667.5	E2		5	2	117339	116894	117784	889	E2
8	5	53275.8	52695	53856.5	1161.5	E2		5	15	701087	700442	701732	1289	E2		11	6	195998	195998	195998	0	E2		12	14	506100	504649	507552	2903	E2		5	2	474836	471400	478272	6871.5	E2
8	5	222912	222912	222912	0	E2		5	16	149840	149840	149840	0	E2		11	7	123398	122786	124008	1222	E2		12	14	623919	623919	623919	0	E2		5	2	651620	649728	653512	3785	E2
8	5	525947	525652	526242	589.5	E2		5	16	83537.2	82525.5	84549	2023.5	E2		11	7	28383.2	27686.5	29080	1393.5	E2		12	15	72983.5	71403.5	74563.5	3160	E2		5	2	761864	761864	761864	0	E2
8	6	45579	45579	45579	0	E2		5	16	504686	504686	504686	0	E2		11	7	253643	251352	255934	4581.5	E2		12	15	314242	314242	314242	0	E2		5	3	96070.2	94992	97148.5	2156.5	E2
8	7	257565	256040	259090	3049.5	E2		5	16	639415	637490	641340	3849.5	E2		11	7	276886	276304	277468	1163	E2		12	15	435862	435695	436029	334	E2		5	3	142002	142002	142002	0	E2
8	7	472218	471274	473162	1887.5	E2		6	1	59973	58697.5	61248.5	2551	E2		11	7	288617	287552	289682	2129.5	E2		12	15	639981	639981	639981	0	E2		5	3	231540	231540	231540	0	E2
8	7	611716	611716	611716	0	E2		6	1	175725	174270	177180	2910.5	E2		11	7	307292	307292	307292	0	E2		12	15	966326	964307	968346	4039	E2		5	4	75987.5	74197	77778	3581	E2
8	7	795264	794729	795800	1070.5	E2		6	2	191033	190158	191908	1751	E2		11	7	345964	345964	345964	0	E2		12	16	350012	349154	350870	1716	E2		5	4	413308	412878	413738	859.5	E2
8	7	1.05099e+06	1049646	1.05233e+06	2681.5	E2		6	2	535219	533984	536454	2471	E2		11	7	357314	356632	357996	1364	E2		12	16	428780	426034	431526	5492	E2		5	4	562764	561615	563914	2299	E2
8	8	52060.5	52060.5	52060.5	0	E2		6	2	736272	733284	739259	5975	E2		11	7	397764	397136	398392	1256	E2		12	16	646398	646036	646759	723	E2		5	4	723291	722986	723596	609.5	E2
8	8	129356	129356	129356	0	E2		6	3	107501	105544	109458	3914	E2		11	7	426523	426523	426523	0	E2		12	16	754384	753326	755443	2117	E2		5	4	836626	834555	838697	4142	E2
8	8	235432	235432	235432	0	E2		6	4	212920	211648	214193	2545	E2		11	7	584188	584188	584188	0	E2		12	16	819420	819420	819420	0	E2		5	4	1.24279e+06	1241194	1244389	3195	E2
8	8	326412	326412	326412	0	E2		6	4	464999	464999	464999	0	E2		11	7	701750	701750	701750	0	E2		12	16	878432	877808	879056	1247	E2		5	5	518132	517012	519251	2239	E2
8	8	384996	384996	384996	0	E2		6	4	776172	775068	777276	2208.5	E2		11	7	738836	737339	740334	2994.5	E2		13	1	68815.8	68290	69341.5	1051.5	E2		5	7	417077	415757	418397	2640	E2
8	8	486917	484417	489417	5000	E2		6	5	312121	311671	312571	900	E2		11	7	795234	793556	796910	3354	E2		13	2	75773.5	75330.5	76216.5	886	E2		5	7	509942	508638	511246	2608	E2
8	8	516508	515942	517074	1132	E2		6	5	327091	325332	328850	3518	E2		11	7	904703	902721	906684	3963.5	E2		13	2	48323	47153	49493	2340	E2		5	7	556898	555748	558047	2298.5	E2
8	9	167530	167530	167530	0	E2		6	6	98156.2	97911	98401.5	490.5	E2		11	7	969527	969527	969527	0	E2		13	2	161998	161998	161998	0	E2		5	7	801672	799978	803365	3386.5	E2
8	9	300848	300848	300848	0	E2		6	7	80023.8	78575	81472.5	2897.5	E2		11	7	1.02142e+06	1.02024e+06	1.0226e+06	2362	E2		13	2	416278	416278	416278	0	E2		5	7	860075	859190	860960	1769.5	E2
8	10	69047	69047	69047	0	E2		6	7	602444	602444	602444	0	E2		11	7	1050107	1050107	1050107	0	E2		13	2	555690	554973	556407	1434	E2		5	7	994476	993368	995584	2217	E2
8	10	137184	135655	138713	3058	E2		6	7	701750	701750	701750	0	E2		11	7	1.06546e+06	1.06546e+06	1.06546e+06	0	E2		13	2	663105	662183	664028	1844.5	E2		5	8	192292	192292	192292	0	E2
8	10	454765	454765	454765	0	E2		6	7	903581	902672	904490	1817.5	E2		11	8	48256.2	47820	48692.5	872.5	E2		13	3	254368	254368	254368	0	E2		5	8	75897.5	75487.5	76307.5	820	E2
8	10	622584	621181	623988	2807	E2		6	7	1000842	1.00001e+06	1.00168e+06	1671	E2		11	8	235432	235432	235432	0	E2		13	4	389071	388590	389552	962.5	E2		5	8	234178	234178	234178	0	E2
8	10	707176	706608	707744	1136	E2		6	8	151216	148812	153618	4806	E2		11	8	356388	355423	357354	1931	E2		13	4	551869	551793	551946	152.5	E2		5	8	368488	368488	368488	0	E2
8	10	724261	722500	726022	3521.5	E2		6	8	254721	253652	255789	2136.5	E2		11	8	461404	460095	462714	2619	E2		13	4	722532	721467	723596	2129	E2		5	8	374944	374164	375722	1558	E2
8	11	164206	164206	164206	0	E2		6	8	461846	461846	461846	0	E2		11	8	515904	514736	517074	2338	E2		13	4	847238	845938	848538	2600	E2		5	9	142133	141266	142999	1732.5	E2
8	11	33741.8	32713.5	34770	2056.5	E2		6	9	95795.5	95795.5	95795.5	0	E2		11	9	42849.5	39718.5	45980.5	6262	E2		13	4	1421125	1420922	1421328	406	E2		5	9	333996	332193	335799	3606	E2
8	11	462722	462722	462722	0	E2		6	10	81687.2	80927	82447.5	1520.5	E2		11	9	83292	83292	83292	0	E2		13	4	1454757	1.45413e+06	1.45539e+06	1263	E2		5	10	71702	70685.5	72718.5	2033	E2
8	11	567584	567337	567830	493.5	E2		6	10	361896	360806	362986	2180	E2		11	9	241398	241398	241398	0	E2		13	4	1.49857e+06	1497984	1.49915e+06	1164.5	E2		5	10	303272	302538	304006	1468.5	E2
8	11	578976	578130	579822	1691.5	E2		6	10	667126	667126	667126	0	E2		11	9	328840	328840	328840	0	E2		13	5	225168	224752	225584	831	E2		5	10	356755	355786	357724	1938.5	E2
8	12	49438.5	45925	52952	7027	E2		6	11	205968	204838	207098	2261	E2		11	9	381472	381472	381472	0	E2		13	5	318908	317479	320338	2859	E2		5	10	392324	391452	393196	1744.5	E2
8	12	257836	256958	258713	1754.5	E2		6	11	390724	388614	392835	4221	E2		11	10	36480	36480	36480	0	E2		13	5	348140	348140	348140	0	E2		5	11	279633	279042	280224	1181.5	E2
8	12	406954	405644	408264	2619.5	E2		6	11	495077	495077	495077	0	E2		11	10	161809	161134	162483	1348.5	E2		13	7	91696.8	91249	92144.5	895.5	E2		5	11	635486	634930	636042	1112.5	E2
8	12	543728	542808	544648	1840	E2		6	12	261015	258092	263938	5845.5	E2		11	10	394805	393236	396374	3139	E2		13	7	369904	369904	369904	0	E2		5	12	198138	196110	200166	4055.5	E2
8	12	707038	706596	707481	885.5	E2		6	12	341664	340708	342621	1913	E2		11	10	618254	618254	618254	0	E2		13	7	484130	483175	485084	1909	E2		5	12	65509.5	64000.5	67018.5	3018	E2
8	12	747695	746454	748936	2481.5	E2		6	12	501002	499906	502096	2190	E2		11	10	631680	631680	631680	0	E2		13	7	925092	924409	925774	1365.5	E2		5	12	264410	263190	265628	2438	E2
8	12	796792	795734	797851	2117.5	E2		6	12	1.04323e+06	1.04298e+06	1043475	496.5	E2		11	11	75578.2	74438.5	76718	2279.5	E2		13	8	25808.2	25053	26563.5	1510.5	E2		5	12	375164	375164	375164	0	E2
8	12	1.01105e+06	1010907	1.0112e+06	291.5	E2		6	13	317736	316561	318912	2351	E2		11	11	39957.5	36351.5	43563.5	7212	E2		13	8	379707	379265	380150	884.5	E2		5	12	516675	516675	516675	0	E2
8	12	1.0179e+06	1.01734e+06	1.01846e+06	1120	E2		6	13	818538	818034	819042	1007.5	E2		11	11	239908	239908	239908	0	E2		13	9	54362.2	53859	54865.5	1006.5	E2		5	13	302907	302907	302907	0	E2
8	13	51576.8	50003.5	53150	3146.5	E2		6	14	197153	196220	198086	1865.5	E2		11	11	281672	281672	281672	0	E2		13	9	194185	194185	194185	0	E2		5	13	574229	573060	575398	2337.5	E2
8	13	166874	166476	167272	795.5	E2		6	14	618804	618804	618804	0	E2		11	11	343664	343300	344028	729	E2		13	9	333240	332050	334430	2380	E2		5	13	695078	694184	695972	1788	E2
8	13	444790	443498	446083	2585	E2		6	15	111483	110790	112176	1386.5	E2		11	11	393019	391341	394696	3355.5	E2		13	10	173845	173845	173845	0	E2		5	13	794818	793868	795770	1902	E2
8	13	770238	769010	771468	2458	E2		6	15	243414	242998	243830	831	E2		11	11	533896	533038	534755	1717	E2		13	10	476796	476796	476796	0	E2		5	13	832212	830884	833540	2656	E2
8	14	117006	115416	118596	3180	E2		6	15	314057	314057	314057	0	E2		11	11	581537	579902	583172	3269.5	E2		13	10	634083	632597	635569	2972	E2		5	13	915036	913896	916176	2280	E2
8	14	57511.8	55912.5	59111	3198.5	E2		6	15	931847	930530	933164	2634.5	E2		11	12	281581	279972	283190	3217.5	E2		13	10	725357	725357	725357	0	E2		5	14	66738.8	64920	68557.5	3637.5	E2
8	14	318168	318168	318168	0	E2		6	15	963206	963206	963206	0	E2		11	12	322760	322150	323369	1218.5	E2		13	11	126894	126894	126894	0	E2		5	14	659799	659799	659799	0	E2
8	14	697351	696414	698288	1874.5	E2		6	15	987585	986200	988970	2769.5	E2		11	12	345857	344673	347042	2368.5	E2		13	11	239908	239908	239908	0	E2		5	15	200040	198387	201692	3305.5	E2
8	14	754858	753308	756408	3100	E2		6	16	139286	139286	139286	0	E2		11	12	521686	521686	521686	0	E2		13	11	379874	379874	379874	0	E2		5	15	296093	295466	296719	1252.5	E2
8	15	32420.8	30081.5	34760	4678.5	E2		6	16	107551	106230	108872	2642	E2		11	12	849912	848873	850951	2078	E2		13	11	626128	625556	626700	1143	E2		5	15	312947	311652	314242	2590.5	E2
8	15	304252	304252	304252	0	E2		6	16	301570	301316	301824	508	E2		11	13	143760	141474	146045	4571	E2		13	12	194510	194055	194966	911	E2		5	15	674252	672706	675798	3092	E2
8	15	586340	584628	588052	3424	E2		6	16	449360	449360	449360	0	E2		11	13	47462.5	43726.5	51198.5	7472	E2		13	12	116658	116131	117186	1054.5	E2		5	16	622122	622122	622122	0	E2
8	15	761358	760066	762651	2585	E2		6	16	719586	718974	720198	1224.5	E2		11	13	411768	411768	411768	0	E2		13	12	643996	643996	643996	0	E2		5	16	793844	791224	796464	5241	E2
8	15	933088	933088	933088	0	E2		6	16	910605	909346	911864	2517	E2		11	13	508050	508050	508050	0	E2		13	12	789958	789958	789958	0	E2		5	16	840423	838942	841904	2961.5	E2
8	16	55130.2	54692.5	55568	875.5	E2		6	16	924144	924144	924144	0	E2		11	13	878388	878388	878388	0	E2		13	12	954370	953472	955268	1796.5	E2		5	16	911372	910882	911864	982	E2
8	16	228322	227190	229454	2264	E2		7	1	167096	164432	169760	5327	E2		11	14	195936	195936	195936	0	E2		13	12	1.01111e+06	1010352	1.01186e+06	1511.5	E2		6	1	198986	197438	200534	3096.5	E2
8	16	278015	278015	278015	0	E2		7	2	70189.8	69422.5	70957	1534.5	E2		11	14	622623	621650	623596	1947	E2		13	12	1025050	1025050	1025050	0	E2		6	2	72205.8	71335.5	73076	1740.5	E2
8	16	499797	499490	500104	613.5	E2		7	2	458715	454947	462482	7535.5	E2		11	14	716068	714866	717270	2404.5	E2		13	13	81111	80783	81439	656	E2		6	2	160132	159350	160915	1565	E2
8	16	899490	898756	900223	1467	E2		7	2	564436	563670	565202	1532	E2		11	14	735332	735332	735332	0	E2		13	13	29841.2	29424	30258.5	834.5	E2		6	2	466924	465324	468524	3200	E2
8	16	938538	938206	938871	665.5	E2		7	2	597794	594974	600612	5638	E2		11	15	135571	134910	136232	1322.5	E2		13	13	276537	276537	276537	0	E2		6	2	785690	785427	785952	525.5	E2
9	1	133643	133056	134230	1173.5	E2		7	2	787843	785427	790259	4832	E2		11	15	564608	557404	571814	14410	E2		13	13	348868	347272	350464	3192	E2		6	3	58487	58487	58487	0	E2
9	1	140803	139072	142534	3462.5	E2		7	4	95486.2	95279	95693.5	414.5	E2		11	15	662032	662032	662032	0	E2		13	13	635797	635797	635797	0	E2		6	3	97236.2	94992	99480.5	4488.5	E2
9	2	351709	350375	353044	2668.5	E2		7	4	792442	792020	792866	846	E2		11	15	826410	825688	827131	1443	E2		13	13	795184	795184	795184	0	E2		6	4	345729	344806	346652	1845.5	E2
9	2	502968	502968	502968	0	E2		7	4	815040	815040	815040	0	E2		11	15	964307	964307	964307	0	E2		13	13	904474	902556	906392	3836	E2		6	4	549002	549002	549002	0	E2
9	2	792127	790259	793994	3735.5	E2		7	4	1.04439e+06	1042755	1.04603e+06	3273.5	E2		11	15	1.03955e+06	1038497	1040596	2099	E2		13	14	200690	199724	201657	1933	E2		6	4	675050	674278	675822	1543	E2
9	3	76585.5	76585.5	76585.5	0	E2		7	4	1.25183e+06	1251247	1252408	1161	E2		11	16	179948	178044	181852	3807.5	E2		13	14	694050	693442	694657	1214.5	E2		6	4	812060	810867	813254	2387	E2
9	3	53468.2	52770.5	54166	1395.5	E2		7	4	1302636	1302636	1302636	0	E2		11	16	230029	229856	230201	344.5	E2		13	15	69560.2	68931.5	70189	1257.5	E2		6	4	910687	910068	911306	1239	E2
9	3	211385	209498	213271	3772.5	E2		7	4	1.35037e+06	1348905	1.35184e+06	2935.5	E2		11	16	339722	335759	343684	7925	E2		13	15	187856	187856	187856	0	E2		6	4	1166499	1166499	1166499	0	E2
9	4	95647	95647	95647	0	E2		7	5	40652.5	38941	42364	3423	E2		11	16	375747	374808	376687	1879.5	E2		13	15	267262	266144	268380	2236	E2		6	5	27859.8	27438	28281.5	843.5	E2
9	4	199450	199064	199838	774	E2		7	5	463728	463728	463728	0	E2		11	16	595856	595856	595856	0	E2		13	15	552956	552956	552956	0	E2		6	6	46409	45997.5	46820.5	823	E2
9	4	549002	549002	549002	0	E2		7	5	522371	521784	522959	1175.5	E2		11	16	677588	677142	678034	891.5	E2		13	15	608296	607696	608897	1201.5	E2		6	6	40086.8	38795	41378.5	2583.5	E2
9	4	839014	838384	839645	1261	E2		7	6	75789.5	75789.5	75789.5	0	E2		11	16	730071	728996	731146	2149.5	E2		13	15	754884	753444	756324	2880.5	E2		6	6	76838	75404	78272	2868	E2
9	4	1.10072e+06	1.10072e+06	1.10072e+06	0	E2		7	6	252214	252214	252214	0	E2		11	16	790996	785528	796464	10936.5	E2		13	15	769304	769304	769304	0	E2		6	7	40188.5	38405.5	41971.5	3566	E2
9	4	1.29356e+06	1.29243e+06	1294698	2268.5	E2		7	7	210485	210320	210651	331.5	E2		11	16	857312	852110	862513	10403	E2		13	15	977258	973365	981150	7785	E2		6	7	272896	272896	272896	0	E2
9	5	335398	333998	336799	2801.5	E2		7	7	798560	798298	798822	524	E2		11	16	893401	893243	893560	316.5	E2		13	16	31297.8	29914.5	32681	2766.5	E2		6	7	849063	848240	849886	1646.5	E2
9	5	474034	474034	474034	0	E2		7	8	157428	153618	161236	7618	E2		12	1	132385	132385	132385	0	E2		13	16	22876.5	22876.5	22876.5	0	E2		6	7	950352	947872	952832	4959.5	E2
9	5	528884	528884	528884	0	E2		7	8	221513	219634	223392	3757.5	E2		12	2	217332	216436	218226	1790	E2		13	16	215258	215258	215258	0	E2		6	8	143611	142245	144978	2732.5	E2
9	6	75236.8	74684	75789.5	1105.5	E2		7	8	361656	359792	363521	3729	E2		12	2	331142	330614	331670	1055.5	E2		13	16	297518	296886	298150	1263.5	E2		6	8	178933	178933	178933	0	E2
9	6	184752	184752	184752	0	E2		7	9	212787	211796	213779	1983.5	E2		12	2	458882	458780	458984	203	E2		13	16	329538	328491	330586	2094.5	E2		6	8	333013	331354	334672	3317.5	E2
9	7	48682.8	47295.5	50070	2774.5	E2		7	10	388931	388931	388931	0	E2		12	3	196709	196439	196980	540.5	E2		13	16	612903	612903	612903	0	E2		6	9	35078	34367.5	35788.5	1421	E2
9	7	271171	269447	272896	3448.5	E2		7	10	396467	396037	396898	860.5	E2		12	3	211780	210288	213271	2983	E2		13	16	641924	641924	641924	0	E2		6	9	286183	284852	287514	2663	E2
9	7	743515	743515	743515	0	E2		7	10	585783	585344	586222	878	E2		12	4	525220	523292	527148	3856.5	E2		13	16	773368	773368	773368	0	E2		6	9	344676	344676	344676	0	E2
9	7	957484	957216	957754	538	E2		7	11	24877.8	23698.5	26057	2358.5	E2		12	4	561824	561615	562032	417.5	E2		13	16	824952	824610	825294	683	E2		6	9	350591	350591	350591	0	E2
9	8	26126	25688.5	26563.5	875	E2		7	11	339191	335964	342418	6455	E2		12	4	623014	622120	623908	1787.5	E2		13	16	879252	877808	880696	2887.5	E2		6	10	258599	256664	260534	3869	E2
9	8	140532	140232	140832	600	E2		7	11	408097	405416	410777	5360.5	E2		12	4	1.1273e+06	1.1273e+06	1.1273e+06	0	E2		6	12	922368	921008	923728	2719	E4		6	10	313566	312711	314422	1711	E2
9	8	230576	230576	230576	0	E2		7	12	128860	125488	132232	6743	E2		12	4	1.2354e+06	1233692	1237101	3409	E2		7	11	263772	262609	264936	2326.5	E4		6	10	415676	415676	415676	0	E2
9	8	272662	272662	272662	0	E2		7	12	82678.8	82453	82904.5	451.5	E2		12	4	1.29265e+06	1.29243e+06	1292878	448.5	E2		7	12	1.00052e+06	999362	1001671	2309	E4		6	11	204014	203190	204838	1647.5	E2
9	8	327681	326412	328949	2536.5	E2		7	12	233414	231751	235078	3327	E2		12	5	229752	229311	230194	882.5	E2		8	4	264591	263652	265529	1876.5	E4		6	11	178394	177864	178924	1060.5	E2
9	9	187622	187622	187622	0	E2		7	12	539986	539168	540802	1634	E2		12	5	523579	521845	525312	3467.5	E2		8	7	472890	472490	473290	800	E4		6	11	226892	226284	227499	1215	E2
9	9	300848	300848	300848	0	E2		7	12	600493	596462	604524	8062	E2		12	6	119916	117336	122497	5161	E2		8	12	260432	259340	261522	2182	E4		6	11	418294	417221	419368	2147	E2
9	9	312580	311780	313378	1598	E2		7	12	923835	922591	925078	2487.5	E2		12	6	197390	197158	197622	464	E2		8	13	172248	169588	174908	5319	E4		6	11	490167	488959	491374	2415.5	E2
9	9	344676	344676	344676	0	E2		7	13	219298	217842	220752	2910	E2		12	7	141217	140170	142264	2095	E2		9	4	76704.2	75876.5	77532	1655.5	E4		6	11	527687	525652	529722	4069	E2
9	10	195462	195462	195462	0	E2		7	13	422490	422030	422950	920	E2		12	7	58898.5	58898.5	58898.5	0	E2		9	4	1.34328e+06	1.34253e+06	1.34403e+06	1494	E4		6	12	109630	108922	110340	1418	E2
9	10	374686	374686	374686	0	E2		7	13	675315	673278	677352	4075	E2		12	7	254514	253094	255934	2840	E2		9	7	802635	801906	803365	1459.5	E4		6	12	878684	875956	881412	5455.5	E2
9	10	578310	577304	579316	2012	E2		7	13	751263	749786	752740	2954.5	E2		12	7	333948	331906	335988	4082	E2		9	10	523873	522072	525674	3602.5	E4		6	12	1028603	1.02721e+06	1.03e+06	2789	E2
9	10	667644	667644	667644	0	E2		7	14	62053	61068	63038	1970	E2		12	7	515747	515264	516230	966.5	E2		9	13	798623	797510	799737	2227.5	E4		6	13	70684.8	68672	72697.5	4025.5	E2
9	11	38913.8	38286	39541.5	1255.5	E2		7	14	197611	197136	198086	950.5	E2		12	7	610654	609077	612231	3154	E2		11	3	250003	247276	252730	5455	E4		6	13	133514	132956	134073	1117.5	E2
9	11	452444	451408	453480	2072	E2		7	14	336505	333814	339196	5382.5	E2		12	7	836511	836511	836511	0	E2		11	7	398200	397136	399263	2127	E4		6	13	449574	449574	449574	0	E2
9	11	584848	584026	585670	1644.5	E2		7	14	392170	391418	392921	1503	E2		12	8	143344	143344	143344	0	E2		11	10	571708	569707	573710	4003	E4		6	13	777499	776542	778456	1913.5	E2
9	12	777257	776332	778182	1850.5	E2		7	14	669055	666986	671124	4137.5	E2		12	8	469298	469298	469298	0	E2		12	16	216815	214828	218802	3973.5	E4		6	14	235210	234952	235469	517	E2
9	12	836392	836392	836392	0	E2		7	15	316858	316858	316858	0	E2		12	9	370748	369906	371591	1685	E2		13	12	893932	892904	894960	2056.5	E4		6	14	46961	46961	46961	0	E2
9	12	878060	877058	879061	2003	E2		7	15	128562	126358	130766	4407.5	E2		12	10	235574	234863	236286	1422.5	E2		13	14	544836	542079	547592	5513.5	E4		6	14	504744	504359	505129	770	E2
9	13	24703.5	24515	24892	377	E2		7	15	542718	538232	547206	8974	E2		12	10	68835	68835	68835	0	E2		13	15	987689	986999	988379	1380	E4		6	14	552030	550595	553464	2869	E2
9	13	234606	233830	235382	1552	E2		7	15	586977	585318	588635	3316.5	E2		12	10	579382	579382	579382	0	E2										6	14	720838	719597	722078	2481.5	E2
9	13	411009	411009	411009	0	E2		7	15	651626	651626	651626	0	E2		12	10	682431	678654	686208	7553	E2										6	15	217096	217096	217096	0	E2
9	13	546087	545274	546900	1626.5	E2		7	15	840270	837872	842668	4795.5	E2		12	11	164479	164479	164479	0	E2										6	15	609059	608678	609440	763	E2
9	13	559761	559761	559761	0	E2		7	16	81783.5	80205.5	83361.5	3156	E2		12	11	43957	43957	43957	0	E2										6	15	788865	787554	790176	2622	E2
9	13	696026	694826	697227	2401	E2		7	16	255238	255238	255238	0	E2		12	11	307252	306772	307732	959.5	E2										6	15	1004225	1004225	1004225	0	E2
9	13	715394	715394	715394	0	E2		7	16	683940	683940	683940	0	E2		12	11	631095	630419	631770	1351.5	E2										6	16	613576	613576	613576	0	E2
9	13	849764	849764	849764	0	E2		7	16	900030	898756	901303	2547	E2		12	12	54116	53823	54409	586	E2										6	16	657681	657251	658110	859.5	E2
9	14	116553	115560	117546	1986.5	E2		7	16	913687	911864	915510	3647	E2		12	12	603666	603266	604065	799	E2										7	2	101831	100431	103230	2799.5	E2
9	14	191404	190862	191946	1083	E2		8	1	199392	197342	201442	4100.5	E2		12	12	677803	677244	678362	1119	E2										7	2	68686.5	68686.5	68686.5	0	E2
9	14	240892	240892	240892	0	E2		8	2	220062	216771	223354	6582.5	E2		12	12	692822	689978	695666	5688.5	E2										7	2	110311	110311	110311	0	E2
9	14	398792	398207	399376	1169.5	E2		8	2	271230	270235	272224	1989	E2		12	12	885568	884804	886331	1527	E2										7	2	192848	192848	192848	0	E2
9	14	484470	483242	485698	2455.5	E2		8	3	109266	107646	110887	3241	E2		12	13	17036.5	17036.5	17036.5	0	E2										7	2	302415	302174	302656	481.5	E2
9	14	694084	693510	694657	1146.5	E2		8	4	128615	127336	129894	2557	E2		12	13	442259	442096	442421	324.5	E2										7	2	490799	489464	492134	2669.5	E2
9	15	45054.2	44317	45791.5	1474.5	E2		8	4	524160	523292	525029	1737	E2		12	13	860234	859610	860860	1250	E2										7	2	664656	664656	664656	0	E2
9	15	217720	217096	218344	1249	E2		8	4	836252	836252	836252	0	E2		12	14	76279	76279	76279	0	E2										7	2	704318	703518	705117	1599	E2
9	15	329930	328565	331295	2730	E2		8	4	867767	866836	868698	1861.5	E2		12	14	184664	183591	185736	2145	E2										7	2	759793	757722	761864	4142	E2
9	15	571814	571814	571814	0	E2		8	4	1336246	1336246	1336246	0	E2		12	14	560026	559412	560641	1229	E2										7	3	196980	196980	196980	0	E2
9	15	722510	720761	724260	3499	E2		8	4	1.42041e+06	1.41965e+06	1421176	1529.5	E2		12	14	766824	766824	766824	0	E2										7	4	1384814	1383678	1385950	2272	E2
9	15	737575	736420	738730	2309.5	E2		8	4	1.47587e+06	1.47587e+06	1.47587e+06	0	E2		12	15	191806	191806	191806	0	E2										7	5	131208	130634	131783	1149.5	E2
9	15	772086	769304	774870	5566	E2		8	5	42850.5	41962.5	43738.5	1776	E2		12	15	307404	307404	307404	0	E2										7	5	358527	357285	359770	2484.5	E2
9	15	978978	978052	979904	1851	E2		8	5	175470	174311	176630	2318.5	E2		12	15	462574	462324	462824	499	E2										7	5	487398	487230	487566	336	E2
9	15	1041429	1040596	1042262	1666	E2		8	6	247019	246516	247522	1006	E2		12	15	720501	718410	722592	4181	E2										7	7	88685	83015	94355	11340	E2
9	16	245384	245384	245384	0	E2		8	7	99327.8	98996	99659.5	663.5	E2		12	15	770529	766188	774870	8681.5	E2										7	7	611716	611716	611716	0	E2
9	16	425070	424106	426034	1928.5	E2		8	7	24131.2	23504	24758.5	1254.5	E2		12	15	986930	986930	986930	0	E2										7	7	747037	746430	747644	1213	E2
9	16	495565	494689	496442	1752.5	E2		8	7	144414	143554	145274	1720.5	E2		12	16	94881.8	94107	95656.5	1549.5	E2										7	7	906110	906110	906110	0	E2
9	16	651128	649758	652500	2742	E2		8	7	284992	284534	285451	917.5	E2		12	16	47662	46363	48961	2598	E2										7	8	192508	192508	192508	0	E2
9	16	713648	712114	715182	3068	E2		8	7	424178	424178	424178	0	E2		12	16	337210	336123	338296	2173.5	E2										7	8	220605	219634	221576	1941.5	E2
9	16	931681	931124	932239	1115.5	E2		8	7	904868	903459	906278	2818.5	E2		12	16	370616	370014	371218	1203.5	E2										7	11	284375	283437	285312	1875.5	E2
10	1	66624.5	66624.5	66624.5	0	E2		8	7	1.0123e+06	1.01105e+06	1.01355e+06	2498	E2		12	16	612903	612903	612903	0	E2										7	11	524298	523435	525160	1725	E2
10	2	159161	158454	159869	1415.5	E2		8	7	1.0398e+06	1039338	1.04026e+06	918.5	E2		6	4	662738	658662	666814	8151.5	E4										7	11	601764	601764	601764	0	E2
10	2	308513	307566	309460	1894	E2		8	8	326412	326412	326412	0	E2		6	14	535018	533234	536802	3567.5	E4										7	12	165396	163167	167626	4458.5	E2
10	2	409822	409822	409822	0	E2		8	9	78225	78225	78225	0	E2		6	15	587203	586353	588052	1699.5	E4										7	12	222463	222463	222463	0	E2
10	2	483494	482762	484225	1463	E2		8	9	85100.5	84715	85486	771	E2		7	4	332755	328886	336624	7739	E4										7	12	265628	265628	265628	0	E2
10	2	635651	634768	636534	1765	E2		8	9	310484	309419	311548	2129	E2		7	4	955622	954193	957052	2858.5	E4										7	12	341247	340383	342110	1727.5	E2
10	2	701170	699520	702821	3301	E2		8	9	424459	423746	425172	1427	E2		7	7	1002538	1.00054e+06	1.00454e+06	3995	E4										7	12	799944	799944	799944	0	E2
10	2	792127	790259	793994	3735.5	E2		8	10	249036	249036	249036	0	E2		8	3	251782	249197	254368	5171	E4										7	13	453345	452364	454326	1962.5	E2
10	3	75823.5	75061.5	76585.5	1524	E2		8	11	74558.8	74269	74848.5	579.5	E2		8	7	208149	207272	209026	1754	E4										7	14	17595.2	16888.5	18302	1413.5	E2
10	3	59748.8	58487	61010.5	2523.5	E2		8	11	34529.2	34268.5	34790	521.5	E2		8	10	323747	323050	324444	1393.5	E4										7	14	280916	280916	280916	0	E2
10	3	164362	162345	166379	4034	E2		8	11	201476	200567	202386	1818.5	E2		9	15	97398.5	96444	98353	1909	E4										7	14	668046	668046	668046	0	E2
10	3	231016	231016	231016	0	E2		8	11	355143	354192	356094	1903	E2		10	4	300920	299998	301842	1843.5	E4										7	15	191949	191949	191949	0	E2
10	4	223520	222611	224430	1818.5	E2		8	11	408922	408801	409044	242.5	E2		10	11	44938.2	43957	45919.5	1962.5	E4										7	15	72597.5	70631.5	74563.5	3932	E2
10	4	273100	271981	274218	2237.5	E2		8	12	206201	206201	206201	0	E2		10	12	757698	755747	759650	3903	E4										7	15	506644	506644	506644	0	E2
10	4	445400	444518	446282	1764.5	E2		8	12	221996	221530	222463	933	E2		10	12	822360	821490	823230	1741	E4										7	15	943512	943512	943512	0	E2
10	4	807182	805938	808425	2487	E2		8	12	229956	228162	231751	3589	E2		10	13	540414	539801	541027	1226	E4										7	15	957129	956450	957809	1359.5	E2
10	4	832624	832475	832772	297	E2		8	12	1.00153e+06	1.00112e+06	1001949	831.5	E2		10	13	797692	797097	798288	1190.5	E4										7	15	987654	986930	988379	1449	E2
10	4	876628	876628	876628	0	E2		8	12	1.05525e+06	1054167	1.05634e+06	2169.5	E2		10	14	110488	108634	112342	3709	E4										7	16	85087	84615.5	85558.5	943	E2
10	4	1035327	1032288	1038366	6078	E2		8	13	19772	19772	19772	0	E2		10	14	214327	213940	214714	774	E4										7	16	155355	155355	155355	0	E2
10	4	1.10072e+06	1.10072e+06	1.10072e+06	0	E2		8	13	200677	196966	204389	7423.5	E2		11	2	492049	490829	493270	2440.5	E4										7	16	379948	379948	379948	0	E2
10	4	1.1273e+06	1.1273e+06	1.1273e+06	0	E2		8	13	340960	339260	342660	3400	E2		11	10	348128	347074	349181	2106.5	E4										7	16	599444	599444	599444	0	E2
10	4	1.46996e+06	1469699	1470230	531	E2		8	13	752740	752740	752740	0	E2		11	13	554449	552414	556484	4070	E4										7	16	712318	709454	715182	5727	E2
10	5	340166	339798	340536	738	E2		8	13	860166	858681	861650	2969	E2		11	13	778318	777754	778884	1130	E4										7	16	785528	785528	785528	0	E2
10	5	416757	416110	417404	1294	E2		8	15	41641.5	41641.5	41641.5	0	E2																		7	16	798527	796464	800589	4124.5	E2
10	6	82168.8	80915.5	83422	2506.5	E2		8	15	195622	195358	195885	527	E2																		8	1	66078	66078	66078	0	E2
10	6	255835	254714	256956	2242.5	E2		8	15	284730	282616	286843	4227	E2																		8	1	176452	175724	177180	1456	E2
10	7	358620	357588	359651	2063	E2		8	15	475784	475382	476187	805.5	E2																		8	2	446909	444988	448830	3841	E2
10	7	451309	448820	453798	4977	E2		8	15	769304	769304	769304	0	E2																		8	2	489132	488052	490212	2160	E2
10	7	583742	583742	583742	0	E2		8	15	1053312	1053312	1053312	0	E2																		8	2	555092	555092	555092	0	E2
10	7	900923	900450	901396	947	E2		8	16	228521	228320	228721	400.5	E2																		8	2	679515	679515	679515	0	E2
10	7	1010997	1010900	1011094	194	E2		8	16	622122	622122	622122	0	E2																		8	3	156002	156002	156002	0	E2
10	7	1.01664e+06	1016014	1.01726e+06	1243.5	E2		9	1	113003	111819	114188	2368.5	E2																		8	4	303193	302737	303650	912.5	E2
10	8	65452.8	65064	65841.5	777.5	E2		9	1	30679	30679	30679	0	E2																		8	4	159129	157671	160587	2916	E2
10	8	143279	143038	143519	480.5	E2		9	2	532272	531727	532818	1090.5	E2																		8	4	524539	523216	525862	2646.5	E2
10	8	451032	450044	452019	1975	E2		9	2	590170	588756	591584	2827.5	E2																		8	4	622120	622120	622120	0	E2
10	8	509810	509810	509810	0	E2		9	2	739070	738880	739259	379	E2																		8	4	960216	960216	960216	0	E2
10	9	138435	138153	138716	563.5	E2		9	3	209427	208402	210452	2050.5	E2																		8	4	1.34289e+06	1.34237e+06	1343415	1045.5	E2
10	9	423449	422518	424380	1862.5	E2		9	3	214469	213271	215668	2396.5	E2																		8	4	1.43475e+06	1432684	1.43682e+06	4135.5	E2
10	10	372366	372366	372366	0	E2		9	4	28165.2	26437	29893.5	3456.5	E2																		8	6	95820.2	95465	96175.5	710.5	E2
10	10	411433	410740	412126	1387	E2		9	4	218562	216908	220215	3307	E2																		8	7	161160	158836	163484	4648.5	E2
10	10	453989	453212	454765	1552.5	E2		9	4	388473	387244	389701	2456.5	E2																		8	7	76542.2	75837	77247.5	1410.5	E2
10	11	429220	429220	429220	0	E2		9	4	567936	567398	568474	1076	E2																		8	7	399624	399263	399984	721.5	E2
10	11	573602	573602	573602	0	E2		9	4	812770	812286	813254	968	E2																		8	7	472634	472107	473160	1053.5	E2
10	12	23901	23366.5	24435.5	1069	E2		9	4	1049219	1049219	1049219	0	E2																		8	7	964724	964422	965026	603.5	E2
10	12	131930	131484	132376	891.5	E2		9	4	1.1273e+06	1.1273e+06	1.1273e+06	0	E2																		8	8	191874	188290	195457	7166.5	E2
10	12	375164	375164	375164	0	E2		9	4	1294075	1292878	1295272	2394	E2																		8	8	422843	422116	423570	1455	E2
10	12	426600	426600	426600	0	E2		9	4	1.46915e+06	1.4686e+06	1469699	1103.5	E2																		8	9	53030.2	52078.5	53982	1903.5	E2
10	12	542808	542808	542808	0	E2		9	5	221394	219874	222912	3038	E2																		8	9	177405	176088	178722	2633.5	E2
10	12	611941	610410	613472	3061	E2		9	5	399585	398507	400663	2156	E2																		8	9	335799	335799	335799	0	E2
10	12	758387	757447	759327	1880	E2		9	5	526008	525629	526387	758	E2																		8	10	372366	372366	372366	0	E2
10	12	853725	853725	853725	0	E2		9	6	107754	105715	109792	4077	E2																		8	11	31803.2	30893	32713.5	1820.5	E2
10	12	1.03e+06	1.03e+06	1.03e+06	0	E2		9	7	77517.5	77517.5	77517.5	0	E2																		8	11	256199	253229	259169	5940	E2
10	13	114298	112880	115715	2834.5	E2		9	7	23023.2	22542.5	23504	961.5	E2																		8	11	316739	315362	318116	2753.5	E2
10	13	163885	161978	165791	3812.5	E2		9	7	483065	482801	483328	527.5	E2																		8	11	522049	521322	522776	1454.5	E2
10	13	287952	287095	288808	1713	E2		9	7	853211	853211	853211	0	E2																		8	11	601764	601764	601764	0	E2
10	13	721271	720752	721790	1039	E2		9	7	959574	958330	960817	2486.5	E2																		8	12	261143	260763	261522	759.5	E2
10	14	55912.5	55912.5	55912.5	0	E2		9	8	129356	129356	129356	0	E2																		8	12	418689	416646	420732	4085.5	E2
10	14	457146	456461	457831	1370	E2		9	8	337101	337101	337101	0	E2																		8	12	940727	940381	941074	692.5	E2
10	15	195808	194356	197259	2902.5	E2		9	8	468493	468493	468493	0	E2																		8	12	1026179	1026179	1026179	0	E2
10	15	319848	319848	319848	0	E2		9	9	177573	176856	178290	1433.5	E2																		8	13	252983	251903	254062	2159.5	E2
10	15	480534	478342	482728	4386	E2		9	9	215596	214175	217018	2842.5	E2																		8	13	258492	258492	258492	0	E2
10	15	638240	637464	639016	1552.5	E2		9	9	246955	246686	247224	537.5	E2																		8	13	347520	346244	348796	2552.5	E2
10	15	768464	767625	769304	1678.5	E2		9	9	337267	336682	337852	1170	E2																		8	13	388378	387984	388772	787.5	E2
10	15	774870	774870	774870	0	E2		9	9	409816	409247	410386	1138.5	E2																		8	13	816058	815210	816906	1697	E2
10	15	978181	978181	978181	0	E2		9	10	53459.5	51616	55303	3687	E2																		8	14	55588.5	55588.5	55588.5	0	E2
10	15	1.06693e+06	1.06693e+06	1.06693e+06	0	E2		9	10	173845	173845	173845	0	E2																		8	14	280916	280916	280916	0	E2
10	16	163826	163826	163826	0	E2		9	10	242550	241716	243383	1666.5	E2																		8	14	394220	392921	395520	2598.5	E2
10	16	431939	431526	432352	825.5	E2		9	10	473466	469828	477104	7276.5	E2																		8	14	412413	411798	413028	1231	E2
10	16	651436	651436	651436	0	E2		9	10	485809	484617	487002	2384.5	E2																		8	14	642667	642352	642982	629.5	E2
10	16	785528	785528	785528	0	E2		9	10	514114	514114	514114	0	E2																		8	14	722421	720716	724126	3409.5	E2
10	16	888670	887856	889484	1627.5	E2		9	10	626601	626149	627052	903.5	E2																		8	15	243492	240644	246340	5696.5	E2
11	1	129268	128238	130299	2061.5	E2		9	10	639532	637832	641232	3400	E2																		8	15	83868.5	83868.5	83868.5	0	E2
11	2	141078	140096	142060	1964	E2		9	11	48581	47112	50050	2938	E2																		8	15	657656	657656	657656	0	E2
11	2	650562	649404	651718	2314	E2		9	11	431906	431906	431906	0	E2																		8	16	130470	129519	131420	1901	E2
11	2	792127	790259	793994	3735.5	E2		9	11	524298	523435	525160	1725	E2																		8	16	371409	370843	371974	1131.5	E2
11	3	47430.5	47430.5	47430.5	0	E2		9	12	263826	262100	265552	3453	E2																		8	16	502368	501880	502856	975.5	E2
11	3	146204	146204	146204	0	E2		9	12	287816	287238	288396	1158	E2																		8	16	785528	785528	785528	0	E2
11	3	193991	193200	194782	1581.5	E2		9	12	375164	375164	375164	0	E2																		8	16	913770	912030	915510	3480.5	E2
11	3	232382	232382	232382	0	E2		9	12	623972	623573	624372	799	E2																		9	1	76129.5	75561.5	76697.5	1136	E2
11	4	167902	166964	168840	1876	E2		9	12	819327	819327	819327	0	E2																		9	2	490788	489061	492514	3453	E2
11	4	217551	216054	219049	2995.5	E2		9	13	108832	108312	109352	1040	E2																		9	2	799821	799258	800385	1127.5	E2
11	4	303882	302737	305026	2289	E2		9	13	458904	457933	459874	1941.5	E2																		9	3	43471	43471	43471	0	E2
11	4	391053	390656	391451	795.5	E2		9	13	706372	705184	707559	2374.5	E2																		9	3	210675	210288	211062	773.5	E2
11	4	523292	523292	523292	0	E2		9	13	773457	771468	775446	3979	E2																		9	3	252556	251775	253338	1562.5	E2
11	4	625687	624448	626926	2478	E2		9	13	793405	793405	793405	0	E2																		9	3	283768	283768	283768	0	E2
11	4	836899	836002	837796	1793.5	E2		9	14	427086	425662	428512	2850	E2																		9	4	166352	166352	166352	0	E2
11	4	1060760	1058972	1062548	3576	E2		9	15	135588	134910	136266	1356.5	E2																		9	4	43853.8	42749	44958.5	2209.5	E2
11	4	1240745	1237101	1244389	7288	E2		9	15	276611	274114	279108	4994.5	E2																		9	4	303193	302737	303650	912.5	E2
11	4	1.45817e+06	1.45564e+06	1.46071e+06	5066	E2		9	15	305030	305030	305030	0	E2																		9	4	639624	639142	640107	965.5	E2
11	5	69437.8	69196.5	69679	482.5	E2		9	15	410820	408936	412703	3767	E2																		9	4	1.1273e+06	1.1273e+06	1.1273e+06	0	E2
11	5	187343	186246	188440	2194	E2		9	15	1.00126e+06	1.00126e+06	1.00126e+06	0	E2																		9	5	229632	228814	230451	1637	E2
11	5	268449	267332	269566	2234.5	E2		9	15	1044602	1044602	1044602	0	E2																		9	5	310626	310626	310626	0	E2
11	5	328560	328120	329000	880	E2		9	16	77325	77034.5	77615.5	581	E2																		9	6	81574.5	81574.5	81574.5	0	E2
11	6	223714	223714	223714	0	E2		9	16	43995.8	43132	44859.5	1727.5	E2																		9	7	256223	256040	256406	365.5	E2
11	7	172528	172319	172738	418.5	E2		9	16	533726	533726	533726	0	E2																		9	7	40508.5	38405.5	42611.5	4206	E2
11	7	40348.2	38405.5	42291	3885.5	E2		9	16	599444	599444	599444	0	E2																		9	7	378223	377256	379190	1933.5	E2
11	7	349722	349722	349722	0	E2		9	16	939825	939126	940524	1398.5	E2																		9	7	466694	465296	468092	2795.5	E2
11	7	469369	469369	469369	0	E2		10	1	92791.2	91179	94403.5	3224.5	E2																		9	7	618024	618024	618024	0	E2
11	7	528253	528253	528253	0	E2		10	2	75161	74438.5	75883.5	1445	E2																		9	7	1.00522e+06	1004926	1.00552e+06	595.5	E2
11	7	637694	637694	637694	0	E2		10	2	171466	171112	171820	708.5	E2																		9	8	261948	260203	263694	3490.5	E2
11	7	840348	840348	840348	0	E2		10	2	383937	383548	384326	777.5	E2																		9	8	375654	375328	375978	650	E2
11	7	959982	959146	960817	1671	E2		10	2	515750	515750	515750	0	E2																		9	9	337286	335799	338774	2974.5	E2
11	8	33025.8	32432.5	33619	1186.5	E2		10	2	697509	696114	698905	2791.5	E2																		9	10	37341.2	36480	38202.5	1722.5	E2
11	8	139028	137845	140212	2367	E2		10	3	105291	104501	106081	1580	E2																		9	10	181426	181426	181426	0	E2
11	8	222714	221576	223852	2277	E2		10	3	163349	163349	163349	0	E2																		9	10	372366	372366	372366	0	E2
11	8	360492	359792	361191	1399	E2		10	4	304568	303650	305487	1837.5	E2																		9	11	239908	239908	239908	0	E2
11	9	200994	200696	201291	595	E2		10	4	549002	549002	549002	0	E2																		9	11	408129	407030	409227	2196.5	E2
11	9	312802	312226	313378	1152.5	E2		10	4	1055797	1.05495e+06	1.05664e+06	1693	E2																		9	12	341537	340876	342198	1322.5	E2
11	9	328906	328906	328906	0	E2		10	4	1.26668e+06	1.26595e+06	1.26742e+06	1472	E2																		9	12	445070	443258	446882	3625	E2
11	10	93863.2	92794	94932.5	2138.5	E2		10	5	160860	159590	162129	2539	E2																		9	12	511324	510947	511702	754.5	E2
11	10	124418	124035	124802	767	E2		10	5	222382	221852	222912	1061	E2																		9	12	619935	618651	621220	2568.5	E2
11	10	316906	316906	316906	0	E2		10	5	283865	283865	283865	0	E2																		9	12	672739	672596	672882	285	E2
11	10	466714	466046	467382	1335.5	E2		10	6	98414.5	98340.5	98488.5	148	E2																		9	12	956336	955268	957405	2137	E2
11	10	525674	525674	525674	0	E2		10	6	113041	112530	113553	1023.5	E2																		9	13	208623	207344	209902	2558	E2
11	11	23878	23698.5	24057.5	359	E2		10	6	244873	244186	245560	1374	E2																		9	13	233278	233278	233278	0	E2
11	11	536058	535423	536692	1269	E2		10	7	68325	66755.5	69894.5	3139	E2																		9	13	427931	427931	427931	0	E2
11	11	638762	638762	638762	0	E2		10	7	941748	941748	941748	0	E2																		9	13	562071	561753	562389	636	E2
11	12	123558	123232	123884	653	E2		10	8	259227	259227	259227	0	E2																		9	13	667073	665768	668378	2611	E2
11	12	49122	48189	50055	1866	E2		10	8	342860	341006	344714	3709	E2																		9	14	425446	425446	425446	0	E2
11	12	226076	225124	227028	1903.5	E2		10	8	490658	489417	491899	2482	E2																		9	15	37890.5	37890.5	37890.5	0	E2
11	12	320380	320050	320710	660.5	E2		10	9	53859	53859	53859	0	E2																		9	15	272878	270992	274765	3773	E2
11	12	568418	566990	569846	2856.5	E2		10	9	273068	271094	275042	3948	E2																		9	15	1.05184e+06	1050367	1053312	2945	E2
11	13	38707	38707	38707	0	E2		10	9	344676	344676	344676	0	E2																		9	16	52740.5	52220.5	53260.5	1040	E2
11	13	375526	375526	375526	0	E2		10	10	30609.2	30557	30661.5	104.5	E2																		9	16	793844	791224	796464	5241	E2
11	13	698898	697008	700788	3780	E2		10	10	179612	179612	179612	0	E2																		9	16	856686	852110	861262	9151.5	E2
11	13	771468	771468	771468	0	E2		10	10	363715	355064	372366	17301.5	E2																		9	16	917711	915510	919911	4400.5	E2
11	13	845433	844802	846064	1262	E2		10	10	487150	487150	487150	0	E2																		10	1	54975.5	54975.5	54975.5	0	E2
11	14	86205.8	84766	87645.5	2879.5	E2		10	11	38603.2	37665	39541.5	1876.5	E2																		10	3	187577	186979	188175	1196	E2
11	14	121611	120237	122986	2748.5	E2		10	11	134198	133100	135296	2195.5	E2																		10	3	246531	244387	248675	4288	E2
11	14	743410	743410	743410	0	E2		10	11	304198	303426	304971	1545	E2																		10	4	337526	334577	340475	5898	E2
11	15	181512	180645	182380	1735	E2		10	11	523525	521890	525160	3270.5	E2																		10	4	1.41246e+06	1.41246e+06	1.41246e+06	0	E2
11	15	277720	276930	278511	1581.5	E2		10	11	615746	614056	617436	3379	E2																		10	4	1.44628e+06	1.44628e+06	1.44628e+06	0	E2
11	15	459700	458382	461018	2635	E2		10	12	416646	416646	416646	0	E2																		10	4	1.4855e+06	1482069	1488938	6869	E2
11	15	571814	571814	571814	0	E2		10	12	677667	676971	678362	1391.5	E2																		10	5	73559.5	72756.5	74362.5	1606	E2
11	15	768910	768240	769581	1341	E2		10	12	809435	808788	810082	1295	E2																		10	5	290374	290374	290374	0	E2
11	15	979904	979904	979904	0	E2		10	12	932026	931098	932954	1855	E2																		10	5	409046	408190	409902	1712	E2
11	16	110041	109581	110502	920.5	E2		10	13	310344	310344	310344	0	E2																		10	6	96316.8	95445.5	97188	1742.5	E2
11	16	167716	167344	168090	746	E2		10	13	588174	585923	590424	4501.5	E2																		10	6	251040	251040	251040	0	E2
11	16	786092	786092	786092	0	E2		10	13	696490	695972	697008	1036	E2																		10	7	58898.5	58898.5	58898.5	0	E2
11	16	892008	891374	892642	1268	E2		10	13	778309	777543	779075	1532	E2																		10	7	281500	280244	282757	2513	E2
12	1	128874	127552	130196	2643	E2		10	13	866462	866462	866462	0	E2																		10	7	384416	383906	384925	1019	E2
12	1	83440.5	82876.5	84004.5	1128	E2		10	13	874619	874619	874619	0	E2																		10	7	585654	583742	587567	3825.5	E2
12	2	139963	139550	140376	826	E2		10	14	53729	51545.5	55912.5	4367	E2																		10	7	663586	662724	664448	1724	E2
12	2	306681	306681	306681	0	E2		10	14	209301	208902	209700	798.5	E2																		10	7	1.01113e+06	1009391	1.01288e+06	3487.5	E2
12	2	416278	416278	416278	0	E2		10	15	447777	446652	448902	2251	E2																		10	8	142568	142568	142568	0	E2
12	2	650925	650131	651718	1587.5	E2		10	15	486615	486337	486893	556	E2																		10	8	512740	512010	513472	1462	E2
12	3	107785	107785	107785	0	E2		10	15	930021	928938	931104	2166	E2																		10	9	193273	193026	193521	495.5	E2
12	3	70710.8	69291	72130.5	2839.5	E2		10	16	155355	155355	155355	0	E2																		10	9	53982	53982	53982	0	E2
12	3	213004	213004	213004	0	E2		10	16	529664	528166	531164	2998	E2																		10	10	110126	108362	111890	3528	E2
12	4	198124	197153	199094	1941.5	E2		1	6	37821.2	37328	38314.5	986.5	E4																		10	10	306616	305419	307813	2394	E2
12	4	92929.5	92056	93803	1747	E2		1	13	811521	811062	811980	918.5	E4																		10	10	571460	571178	571742	564.5	E2
12	4	255922	254956	256888	1932.5	E2		1	15	245429	242714	248144	5430.5	E4																		10	10	634224	632597	635852	3254.5	E2
12	4	524327	523107	525547	2440	E2		6	11	369230	367887	370572	2685.5	E4																		10	11	383684	382386	384981	2594.5	E2
12	4	549002	549002	549002	0	E2		6	12	65512.8	64671.5	66354	1682.5	E4																		10	11	626420	626420	626420	0	E2
12	4	1.28039e+06	1279932	1280853	921	E2		7	6	120213	118936	121489	2552.5	E4																		10	12	80173.2	78806	81540.5	2734.5	E2
12	5	164825	164362	165288	927	E2		8	1	123754	121554	125954	4399.5	E4																		10	12	36584	35774.5	37393.5	1619	E2
12	5	318667	317479	319855	2376	E2		8	8	100760	98866	102654	3788.5	E4																		10	12	101879	99896.5	103862	3965.5	E2
12	5	464820	463618	466024	2406	E2		9	2	268471	266706	270235	3528.5	E4																		10	12	164021	163167	164874	1707.5	E2
12	6	219862	219862	219862	0	E2		9	4	696117	695719	696515	796	E4																		10	12	215780	215780	215780	0	E2
12	7	226614	224784	228444	3660.5	E2		10	2	401104	400188	402020	1831	E4																		10	12	261143	260763	261522	759.5	E2
12	7	470730	469940	471520	1580	E2		10	4	166822	165682	167962	2279.5	E4																		10	12	577568	577568	577568	0	E2
12	7	488709	488709	488709	0	E2		10	11	200687	199784	201590	1805.5	E4																		10	12	836392	836392	836392	0	E2
12	7	609860	607490	612231	4741.5	E2																										10	12	954793	954382	955204	821	E2
12	7	677658	674606	680710	6104.5	E2																										10	13	79895	79249	80541	1292	E2
12	7	872825	872825	872825	0	E2																										10	13	282229	281280	283178	1898	E2
12	7	906567	904591	908542	3951.5	E2																										10	13	615910	613954	617866	3912.5	E2
12	8	129290	129290	129290	0	E2																										10	13	716238	715301	717174	1873.5	E2
12	8	269140	265618	272662	7044	E2																										10	13	763304	763304	763304	0	E2
12	8	327681	326412	328949	2536.5	E2																										10	15	144594	142294	146894	4600.5	E2
12	9	132302	132144	132460	316	E2																										10	15	193845	191806	195885	4079.5	E2
12	9	187052	185084	189020	3936.5	E2																										10	15	315550	314242	316858	2616	E2
12	9	279026	278690	279362	673	E2																										10	15	846106	844606	847606	3000.5	E2
12	10	36480	36480	36480	0	E2																										10	15	931781	930072	933490	3418	E2
12	10	60339.2	59778	60900.5	1122.5	E2																										10	16	228600	228032	229170	1138	E2
12	10	145012	142421	147602	5181	E2																										10	16	699304	699304	699304	0	E2
12	10	270676	270382	270971	589.5	E2																										10	16	811221	808290	814152	5861.5	E2
12	10	311114	310068	312159	2091	E2																										10	16	901000	899005	902994	3989.5	E2
12	10	371980	371980	371980	0	E2																										2	8	341799	341006	342592	1586.5	E4
12	10	513994	513183	514806	1623	E2																										3	6	240698	238984	242414	3430	E4
12	11	82905.5	81861	83950	2089	E2																										3	7	396773	395456	398090	2633.5	E4
12	11	195890	195618	196163	545	E2																										3	10	465606	464480	466733	2253.5	E4
12	11	379454	378782	380126	1343.5	E2																										4	6	54295.5	51079	57512	6433	E4
12	11	499387	498180	500594	2413.5	E2																										4	10	703078	700440	705717	5277.5	E4
12	11	631232	630018	632446	2427.5	E2																										5	14	197772	195418	200126	4707.5	E4
12	12	39122	39122	39122	0	E2																										5	16	380444	378817	382072	3255	E4
12	12	156634	156634	156634	0	E2																										7	4	684682	683966	685400	1434	E4
12	12	234094	231751	236438	4686.5	E2																										7	16	649186	647980	650392	2412	E4
12	12	273808	272074	275541	3467	E2																										8	2	169559	168502	170616	2114.5	E4
12	12	390744	390744	390744	0	E2																										8	5	26685.5	24585.5	28785.5	4200	E4
12	12	700160	700003	700318	314.5	E2																										8	5	158730	156956	160506	3550	E4
12	12	964924	964924	964924	0	E2																										8	16	649436	648256	650615	2358.5	E4
12	12	1.02827e+06	1.0266e+06	1029944	3342.5	E2																										9	1	192505	191234	193775	2540.5	E4
12	13	167870	167272	168469	1197	E2																										9	2	678352	677188	679515	2327	E4
12	13	13855.5	13855.5	13855.5	0	E2																										9	4	849224	846688	851760	5072	E4
12	13	236764	236764	236764	0	E2																										9	5	418036	416110	419962	3851.5	E4
12	13	255214	251619	258810	7191	E2																										9	9	268930	267348	270512	3163	E4
12	13	396996	395308	398686	3378	E2																										9	13	26027.8	24515	27540.5	3025.5	E4
12	13	414254	413591	414917	1326	E2																										9	15	755111	754926	755296	370.5	E4
12	13	480596	477569	483623	6054	E2																										10	4	82472.8	81815.5	83130	1314.5	E4
12	13	857812	856944	858681	1737.5	E2																										10	4	146446	145666	147227	1561.5	E4
12	14	123396	122174	124616	2442	E2																										10	7	610619	609522	611716	2194.5	E4
12	14	181509	181028	181989	960.5	E2
12	14	321086	320232	321939	1707	E2
12	14	328945	328252	329638	1385	E2
12	14	602582	601525	603638	2113.5	E2
12	14	640986	639636	642336	2699.5	E2
12	14	710442	708236	712648	4412.5	E2
12	15	90363	87102.5	93623.5	6521	E2
12	15	173495	171896	175094	3197	E2
12	15	814183	813225	815142	1916.5	E2
12	15	1.01488e+06	1013661	1.0161e+06	2441.5	E2
12	15	1058728	1058728	1058728	0	E2
12	16	47403.2	47039.5	47767	727.5	E2
12	16	159623	159623	159623	0	E2
12	16	340367	339494	341239	1744.5	E2
12	16	752987	751719	754254	2535.5	E2
12	16	833755	833755	833755	0	E2
12	16	927766	927286	928246	960	E2
13	1	111754	109950	113558	3607	E2
13	2	193258	193258	193258	0	E2
13	2	502514	501390	503638	2248.5	E2
13	2	629009	628307	629712	1404.5	E2
13	2	734843	733284	736402	3117.5	E2
13	2	761864	761864	761864	0	E2
13	3	40762.8	39814.5	41711	1896.5	E2
13	3	237411	236419	238404	1984.5	E2
13	4	93610	92627	94593	1966	E2
13	4	198226	197755	198696	941.5	E2
13	4	239982	238362	241604	3242	E2
13	4	357182	356743	357622	879	E2
13	4	481214	480010	482417	2407	E2
13	4	614291	613656	614926	1270.5	E2
13	4	851692	851692	851692	0	E2
13	4	953714	953714	953714	0	E2
13	4	1334842	1334842	1334842	0	E2
13	4	1.42264e+06	1.42264e+06	1.42264e+06	0	E2
13	5	234966	233306	236627	3321.5	E2
13	5	311500	311500	311500	0	E2
13	6	196538	195454	197622	2167.5	E2
13	6	76218	75789.5	76646.5	857	E2
13	7	356344	355499	357188	1689	E2
13	7	277510	276000	279020	3020.5	E2
13	7	452702	451606	453798	2191.5	E2
13	7	581306	581306	581306	0	E2
13	7	732636	732636	732636	0	E2
13	7	958987	957754	960221	2467.5	E2
13	8	384354	384354	384354	0	E2
13	8	48235	47777.5	48692.5	915	E2
13	8	499210	499210	499210	0	E2
13	9	144410	144410	144410	0	E2
13	9	404867	403083	406650	3567.5	E2
13	10	69941.2	69257	70625.5	1368.5	E2
13	10	383619	382534	384704	2170.5	E2
13	10	465688	465330	466046	716.5	E2
13	10	577304	577304	577304	0	E2
13	11	82933.8	82592	83275.5	683.5	E2
13	11	31392.2	30071	32713.5	2642.5	E2
13	11	382963	380945	384981	4036	E2
13	11	590358	590358	590358	0	E2
13	12	97283.5	96625	97942	1317	E2
13	12	296946	296946	296946	0	E2
13	12	386627	386206	387049	843.5	E2
13	12	510104	508786	511422	2637	E2
13	12	568484	567740	569228	1488.5	E2
13	12	701465	701465	701465	0	E2
13	12	765525	765306	765743	436.5	E2
13	12	855593	855593	855593	0	E2
13	12	980774	979188	982360	3171	E2
13	13	302590	300918	304262	3345	E2
13	13	133784	133496	134073	577.5	E2
13	13	338490	337958	339022	1064	E2
13	13	667363	665920	668806	2887	E2
13	13	675538	674558	676518	1960.5	E2
13	13	751649	750557	752740	2183.5	E2
13	13	848362	847636	849090	1454	E2
13	13	912153	911762	912544	783	E2
13	14	83581.5	83581.5	83581.5	0	E2
13	14	347974	347848	348100	252	E2
13	14	694504	693510	695496	1986	E2
13	15	231830	231666	231992	326	E2
13	15	267389	266708	268070	1361.5	E2
13	15	291341	290576	292106	1529.5	E2
13	15	426395	426131	426658	527.5	E2
13	15	755296	755296	755296	0	E2
13	15	781694	781694	781694	0	E2
13	15	1.06525e+06	1.06356e+06	1.06693e+06	3370	E2
13	16	191310	191310	191310	0	E2
13	16	428233	428062	428404	343	E2
13	16	534028	532802	535252	2450	E2
13	16	696344	696110	696577	466.5	E2
13	16	921228	921146	921312	166	E2
2	4	593580	592736	594422	1686	E4
2	7	75899.8	74973.5	76826	1852.5	E4
2	13	716717	714712	718721	4008.5	E4
2	15	137102	135810	138394	2584	E4
5	4	59884.2	59233.5	60535	1301.5	E4
5	4	203553	202690	204415	1724.5	E4
5	5	162291	160220	164362	4141.5	E4
5	11	341350	339401	343300	3898.5	E4
5	11	619804	619288	620320	1032	E4
6	2	317962	316444	319478	3034	E4
8	15	623720	623442	623998	557	E4
9	9	415194	413046	417343	4297.5	E4
9	12	288397	287238	289557	2319.5	E4
9	12	1012671	1010907	1014435	3528	E4
10	4	1.27977e+06	1.27792e+06	1.28161e+06	3688	E4
10	8	189962	189556	190368	811	E4
10	9	383856	381332	386380	5048	E4
10	12	100844	97494	104193	6699	E4
12	5	562942	561452	564434	2982	E4
13	16	811829	808290	815368	7078	E4

## Sheet: Figure 7C
Figure 7C	Fraction nicked					Average
Protein conc. (nM)	Mlh1-Mlh3	Mlh1-mlh3-32	Mlh1-mlh3-45		Protein conc. (nM)	Mlh1-Mlh3	Mlh1-mlh3-32	Mlh1-mlh3-45		SD
0	0	0	0		0	0	0	0		0	0	0
18	0.0490571	0.0888136	0.114198		18	0.0672339	0.0996976	0.105223		0.0167481	0.0195683	0.0184764
37	0.312318	0.232968	0.35275		37	0.343786	0.298387	0.383413		0.0280203	0.0522948	0.0704601
70	0.516267	0.426234	0.504217		70	0.514173	0.490122	0.541233		0.0104886	0.105376	0.0438406
0	0	0	0
18	0.0464151	0.0855986	0.0830775
37	0.388978	0.269288	0.319445
70	0.498948	0.481912	0.517204
0	0	0	0
18	0.0678726	0.0863078	0.0856555
37	0.330342	0.259603	0.337843
70	0.514951	0.324584	0.54049
0	0	0	0
18	0.0806548	0.0876359	0.0998931
37	0.343323	0.315801	0.343881
70	0.520546	0.518626	0.603022
0	0	0	0
18	0.088282	0.125537	0.124257
37	0.325008	0.352811	0.473278
70	0.505878	0.569316	0.743655
0	0	0	0
18	0.071122	0.124292	0.124257
37	0.362749	0.359853	0.473278
70	0.528451	0.620061	0.743655

## Sheet: Figure 8
Figure 8
			distribution of viable spores
	4	3	2	1	0	total
Genotype
MLH3 2μ (number)	38	1	0	0	1	40
MLH3 2μ (percent)	95	2.5	0	0	2.5
MLH3 SGS1 2μ	35	4	0	0	1	40
MLH3 SGS1 2μ	87.5	10	0	0	2.5
MLH3 sgs1-hd 2μ	71	4	5	0	0	80
MLH3 sgs1-hd 2μ	88.75	5	6.25	0	0
mlh3Δ 2μ	44	12	9	1	10	76
mlh3Δ 2μ	57.8947	15.7895	11.8421	1.31579	13.1579
mlh3Δ SGS1 2μ	51	20	28	2	16	117
mlh3Δ SGS1 2μ	43.5897	17.094	23.9316	1.7094	13.6752
mlh3Δ sgs1-hd 2μ	39	4	11	2	4	60
mlh3Δ sgs1-hd 2μ	65	6.66667	18.3333	3.33333	6.66667
mlh3-23 2μ	59	10	4	2	5	80
mlh3-23 2μ	73.75	12.5	5	2.5	6.25
mlh3-23 SGS1 2μ	63	6	7	0	3	79
mlh3-23 SGS1 2μ	79.7468	7.59494	8.86076	0	3.79747
mlh3-23 sgs1-hd 2μ	55	11	11	3	0	80
mlh3-23 sgs1-hd 2μ	68.75	13.75	13.75	3.75	0
mlh3-32 2μ	49	6	9	0	12	76
mlh3-32 2μ	64.4737	7.89474	11.8421	0	15.7895
mlh3-32 SGS1 2μ	56	6	9	0	6	77
mlh3-32 SGS1 2μ	72.7273	7.79221	11.6883	0	7.79221
mlh3-32 sgs1-hd 2μ	54	4	11	1	10	80
mlh3-32 sgs1-hd 2μ	67.5	5	13.75	1.25	12.5
mlh3-DN 2μ	85	9	9	6	10	119
mlh3-DN 2μ	71.4286	7.56303	7.56303	5.04202	8.40336
mlh3-DN SGS1 2μ	66	7	13	1	12	99
mlh3-DN SGS1 2μ	66.6667	7.07071	13.1313	1.0101	12.1212
mlh3-DN sgs1-hd 2μ	63	10	15	2	10	100
mlh3-DN sgs1-hd 2μ	63	10	15	2	10

## Sheet: Figure S4
Figure S4
Top panel	%MI + MII
Hours in sporulation media	MLH3	mlh3Δ	mlh3-32
0	0.284091	0.280112	0.280899
4	1.22699	0.295858	2.31884
5	19.888	11.8483	18.1034
6	52.0216	40.1575	47.3404
7	66.9421	66.7506	70.2065
8	78.3383	75.2475	76.8362
9	90.5172	85.4447	87.1314
10	91.404	87.1053	86.376
11	97.1347	91.7847	92.5287
12	97.076	93.4783	91.9075
24	96.5418	96.7033	94.4598
Bottom panel	%MI + MII
Hours in SPM	MLH3	mlh3-23	mlh3-D523N
0	0	0.301205	0
4	2.14067	0.630915	2.12766
5	18.732	13.354	23.9521
6	51.6971	43.2024	54.4715
7	67.3267	63.6364	70.6522
8	83.8617	80.7471	88.9855
9	88.1098	87.3156	86.2687
10	92.8571	89.267	93.0939
11	94.4785	91.5014	91.9571
12	95.9752	93.1751	95.8824
24	97.0845	97.4843	98.827

[truncated: 2 more sheets: Figure S5B, Figure S5C]
